# Supplementary material for: Establishment of the lymphoid ETS-code reveals deregulated ETS genes in Hodgkin lymphoma
Source: PLoS One. 2023 Jul 10;18(7):e0288031. doi: 10.1371/journal.pone.0288031 (PMC10332584; doi:10.1371/journal.pone.0288031)
Supplement: S1 Table — (XLS) [file pone.0288031.s010.xls]

## Sheet: Sheet1
Probe_set_ID	gene name	SUPHD1_siCTR	SUPHD1_siETV3	SUPHD1 siCTR-siETV3
239102_s_at	-	-0.49472	1.58861	-2.08333
237194_at	-	-0.0037487	1.82147	-1.82521
239576_at	MTUS1	-1.48377	0.329927	-1.8137
238774_at	-	-0.49472	1.30133	-1.79605
234959_at	-	-2.35101	-0.618559	-1.73245
217353_at	-	-0.923183	0.808454	-1.73164
1569601_at	-	-1.60186	0.109379	-1.71124
1559401_a_at	-	-1.70057	-0.0147004	-1.68587
204458_at	PLA2G15	-1.24675	0.43744	-1.68419
233870_at	NAV1	-1.70057	-0.0384006	-1.66217
235718_at	SRL	-1.60186	0.0542493	-1.65611
217296_at	KIR2DL1	-1.98907	-0.340259	-1.64881
241757_x_at	DYNC2LI1	-1.66146	-0.0147004	-1.64676
1557966_x_at	MTERFD2	0.642021	2.28202	-1.64
243198_at	TEX9	-1.52318	0.109379	-1.63256
208320_at	CABP1	-2.08275	-0.505672	-1.57708
234224_at	-	-2.50299	-0.934135	-1.56885
215840_at	DNAH2	-1.64109	-0.0746901	-1.5664
226450_at	INSR	-1.44435	0.109379	-1.55372
232542_at	COL9A2	-1.95141	-0.398686	-1.55272
206801_at	NPPB	-1.64109	-0.099346	-1.54174
1555474_at	TTLL3	-2.19198	-0.651791	-1.54019
243736_at	-	-1.24675	0.292238	-1.53899
1555363_s_at	LOC284440	-2.40275	-0.878877	-1.52388
1556498_at	FAM69A	-2.04574	-0.537251	-1.50849
1560386_at	XPO1	-0.761076	0.747078	-1.50815
244298_at	-	-1.95141	-0.443921	-1.50749
238297_at	-	-1.30607	0.18324	-1.48931
231580_at	LOC100506542	-2.19198	-0.737218	-1.45476
241522_at	-	-1.34528	0.109379	-1.45466
1565689_at	-	-1.44435	0.00863563	-1.45298
236437_at	-	-1.48377	-0.0384006	-1.44537
242602_x_at	ZNF254	-0.607607	0.828346	-1.43595
244550_at	TFDP1	-0.960127	0.471569	-1.4317
1555568_at	GUSBP2	-1.87533	-0.443921	-1.43141
1564385_at	LOC219688	-2.19198	-0.772027	-1.41995
1556128_a_at	RASGRF2	-1.56255	-0.149851	-1.4127
1553697_at	CCSAP	-1.85542	-0.443921	-1.4115
220221_at	VPS13D	-2.21046	-0.80725	-1.40321
207949_s_at	ICA1	-1.87533	-0.474561	-1.40077
235493_at	-	-0.796298	0.600549	-1.39685
244329_at	-	-2.40275	-1.00834	-1.39441
239409_at	-	0.839298	2.23312	-1.39382
227317_at	LMCD1	-1.16923	0.223826	-1.39305
1564242_at	-	-1.56255	-0.188877	-1.37368
243703_x_at	-	-2.55224	-1.18018	-1.37206
244413_at	CLECL1	-0.113445	1.25799	-1.37143
1563993_at	-	-1.44435	-0.0746901	-1.36965
231481_at	CCNB3	-1.95141	-0.585783	-1.36563
207963_at	KIF25-AS1	-2.40275	-1.0459	-1.35685
1562947_x_at	-	-2.31638	-0.971078	-1.34531
1558497_a_at	LOC100505609	-1.44435	-0.099346	-1.345
243410_at	-	-2.02647	-0.685473	-1.341
1568822_at	GTPBP5	-1.98907	-0.651791	-1.33728
1557240_a_at	-	-1.48377	-0.149851	-1.33392
204819_at	FGD1	-1.60186	-0.26971	-1.33215
1561225_at	LOC338579	-2.21046	-0.878877	-1.33159
232860_x_at	RBM41	-2.21046	-0.878877	-1.33159
232791_at	-	-0.796298	0.529421	-1.32572
239796_x_at	TIRAP	-1.16923	0.152036	-1.32126
217029_at	-	-1.26696	0.0542493	-1.32121
238136_at	SHISA7	-1.26696	0.0542493	-1.32121
1554202_x_at	CABP4	-0.151839	1.16718	-1.31902
210772_at	FPR2	-2.40275	-1.08374	-1.31901
215110_at	LOC100288974 /// MBL1P	-1.85542	-0.537251	-1.31817
241932_at	-	-0.329308	0.984239	-1.31355
243132_at	APTX	-0.99739	0.311205	-1.30859
241913_at	-	-1.77835	-0.474561	-1.30379
207392_x_at	UGT2B15	-1.98907	-0.685473	-1.3036
211772_x_at	CHRNA3	-1.98907	-0.685473	-1.3036
216725_at	DCLK2	-1.98907	-0.685473	-1.3036
222117_s_at	ADCK2	-1.98907	-0.685473	-1.3036
243586_at	-	-1.24675	0.0542493	-1.301
208109_s_at	LINC00597	-1.64109	-0.340259	-1.30083
233053_at	-	-1.44435	-0.149851	-1.29449
234450_at	PROKR2	-1.44435	-0.149851	-1.29449
235559_at	FAM188B /// INMT-FAM188B	-1.30607	-0.0147004	-1.29137
1554460_at	ST8SIA4	-0.607607	0.682974	-1.29058
1557965_at	MTERFD2	0.909974	2.20042	-1.29045
1563113_at	UBR4	-2.46994	-1.18018	-1.28976
226113_at	ZNF436	-0.904295	0.3757	-1.28
1557538_at	-	-2.11947	-0.842872	-1.2766
206891_at	ACTN3	-1.07279	0.203674	-1.27646
207222_at	LOC100652777 /// PLA2G10	-1.07279	0.203674	-1.27646
240165_at	-	-1.07279	0.203674	-1.27646
219323_s_at	IL18BP	-1.09247	0.18324	-1.27571
211981_at	COL4A1	-2.08275	-0.80725	-1.2755
224490_s_at	KANSL1	-2.08275	-0.80725	-1.2755
232832_at	DKFZp434J0226	-2.24611	-0.971078	-1.27503
1563088_a_at	LOC284837	-2.28142	-1.00834	-1.27308
233274_at	-	-0.46361	0.808454	-1.27206
215611_at	TCF12	-1.95141	-0.685473	-1.26594
239437_at	-	-1.95141	-0.685473	-1.26594
232608_x_at	CARD14	-1.66146	-0.398686	-1.26277
242824_at	-	0.0195873	1.28223	-1.26264
215777_at	-	-1.60186	-0.340259	-1.2616
241658_at	-	-1.60186	-0.340259	-1.2616
216589_at	-	-1.87533	-0.618559	-1.25677
237216_at	-	-1.87533	-0.618559	-1.25677
1557192_at	-	-1.07279	0.18324	-1.25603
217121_at	TNKS	-1.44435	-0.188877	-1.25547
1557908_at	-	-1.98907	-0.737218	-1.25185
243527_at	-	1.25913	2.51056	-1.25143
1561323_at	LOC339975	-2.78505	-1.53413	-1.25092
1569728_at	LINC00423	-1.56255	-0.311737	-1.25082
224916_at	TMEM173	-1.64109	-0.398686	-1.24241
230543_at	-	-1.64109	-0.398686	-1.24241
1557867_s_at	C9orf117	1.03598	2.27721	-1.24122
231502_at	-	-0.99739	0.243702	-1.24109
238489_at	PRKAA2	-1.03495	0.203674	-1.23862
1553427_at	ADAMTS15	-1.85542	-0.618559	-1.23686
222720_x_at	C1orf27	-0.960127	0.273019	-1.23315
1560908_at	-	-0.761076	0.471569	-1.23265
1562528_at	-	-1.70057	-0.474561	-1.22601
228795_at	PRKCB	-1.70057	-0.474561	-1.22601
228708_at	RAB27B	-1.09247	0.130862	-1.22334
241863_x_at	-	-1.98907	-0.772027	-1.21705
1552348_at	PRSS33	-0.923183	0.292238	-1.21542
235925_at	-	-0.358289	0.854449	-1.21274
232522_at	-	-1.52318	-0.311737	-1.21144
233152_x_at	-	-0.0394693	1.16718	-1.20665
203794_at	CDC42BPA	-1.07279	0.130862	-1.20365
214560_at	FPR3	-1.60186	-0.398686	-1.20318
1569449_a_at	-	-2.5197	-1.31702	-1.20268
243659_at	-	-0.329308	0.870526	-1.19983
233455_at	-	-0.358289	0.841456	-1.19975
215804_at	EPHA1	-1.64109	-0.443921	-1.19717
242448_at	-	-0.923183	0.273019	-1.1962
231306_at	LYZL4	-1.56255	-0.369241	-1.19331
236039_at	LYPD5	-1.56255	-0.369241	-1.19331
235530_at	-	-1.20791	-0.0147004	-1.19321
238445_x_at	MGAT5B	-1.77835	-0.585783	-1.19257
233106_at	FRMD6-AS1	-1.26696	-0.0746901	-1.19227
1554586_a_at	RHOBTB2	-1.87533	-0.685473	-1.18986
1570357_at	STX8	-2.58442	-1.39552	-1.1889
1558569_at	LOC100131541	0.595995	1.78461	-1.18861
1563455_at	SIK3	-1.03495	0.152036	-1.18699
231085_s_at	-	-1.03495	0.152036	-1.18699
233087_at	FBXL17	-1.03495	0.152036	-1.18699
224817_at	SH3PXD2A	-1.13074	0.0542493	-1.18499
1561139_at	-	-2.15588	-0.971078	-1.1848
240974_at	LOC100506851	-2.15588	-0.971078	-1.1848
206616_s_at	ADAM22	-2.40275	-1.21886	-1.1839
228770_at	GPR146 /// LOC100505551 /// LOC100505568	-2.19198	-1.00834	-1.18364
1569089_a_at	FLJ35390 /// LOC100506683	-2.02647	-0.842872	-1.1836
202865_at	DNAJB12	-2.02647	-0.842872	-1.1836
230348_at	LATS2	-2.02647	-0.842872	-1.1836
228623_at	-	0.183861	1.36627	-1.18241
1564237_at	-	-1.07279	0.109379	-1.18217
206646_at	GLI1	-1.07279	0.109379	-1.18217
235028_at	-	-1.07279	0.109379	-1.18217
235074_at	SPRED1	-1.07279	0.109379	-1.18217
232093_at	LINC00085	-1.95141	-0.772027	-1.17938
1563217_at	-	0.422254	1.60022	-1.17797
238558_at	-	1.22929	2.40634	-1.17705
1563621_at	-	-1.91349	-0.737218	-1.17627
237080_at	-	-1.91349	-0.737218	-1.17627
214420_s_at	CYP2C9	-2.35101	-1.18018	-1.17083
215644_at	LOC100509474 /// ZNF518A	-0.923183	0.243702	-1.16689
215268_at	KIAA0754	-0.358289	0.808454	-1.16674
236900_x_at	CCDC163P	-1.70057	-0.537251	-1.16332
205232_s_at	PAFAH2	-0.574831	0.585043	-1.15987
240666_at	FOXP1	-1.77835	-0.618559	-1.15979
215488_at	-	-1.60186	-0.443921	-1.15794
231165_at	-	-0.258758	0.899022	-1.15778
230341_x_at	ADAMTS10	-1.30607	-0.149851	-1.15622
222319_at	-	-1.16923	-0.0147004	-1.15453
1558466_at	UGGT2	-1.52318	-0.369241	-1.15394
1559597_at	-	-2.46994	-1.31702	-1.15291
225292_at	COL27A1	-0.417644	0.733077	-1.15072
243957_at	LOC100128108	-2.36862	-1.21886	-1.14977
1569980_x_at	HKR1	-2.08275	-0.934135	-1.14862
217406_at	-	-2.08275	-0.934135	-1.14862
232888_at	ISM1	-2.08275	-0.934135	-1.14862
1561116_at	-	-2.02647	-0.878877	-1.14759
222224_at	NACA2	-2.15588	-1.00834	-1.14754
217637_at	-	-1.24675	-0.099346	-1.1474
243866_x_at	-	-2.85832	-1.71152	-1.1468
230503_at	-	-1.09247	0.0542493	-1.14672
244307_s_at	LOC100507539	-1.09247	0.0542493	-1.14672
1553910_at	NBPF4	-1.03495	0.109379	-1.14433
222270_at	SMEK2	-1.38457	-0.242329	-1.14224
242529_x_at	-	-1.91349	-0.772027	-1.14146
1559344_at	-	-1.64109	-0.505672	-1.13542
201936_s_at	EIF4G3	-0.113445	1.01927	-1.13272
243281_at	-	-2.35101	-1.21886	-1.13215
1558844_at	LOC100506127	-1.81699	-0.685473	-1.13151
242886_at	-	-1.81699	-0.685473	-1.13151
216112_at	-	-0.99739	0.130862	-1.12825
1556224_a_at	LOC155060 /// ZNF783	-0.923183	0.203674	-1.12686
1567298_at	OR13C4	-0.923183	0.203674	-1.12686
234052_at	-	-1.77835	-0.651791	-1.12656
244414_at	-	1.34512	2.46892	-1.12381
230514_s_at	LYZL1 /// LYZL2	-1.85542	-0.737218	-1.1182
1562232_at	-	-0.46361	0.653543	-1.11715
203940_s_at	VASH1	-1.38457	-0.26971	-1.11486
1562546_at	-	-2.46994	-1.35623	-1.1137
1559443_s_at	IL21R-AS1	-0.64084	0.471569	-1.11241
223632_s_at	-	-1.42391	-0.311737	-1.11217
242315_at	-	-2.08275	-0.971078	-1.11167
1552799_at	TSNARE1	-1.98907	-0.878877	-1.1102
211078_s_at	STK3	-1.98907	-0.878877	-1.1102
216886_at	CHRNA4	-1.98907	-0.878877	-1.1102
1570351_at	ADAMTS6	-1.95141	-0.842872	-1.10854
210550_s_at	RASGRF1	-1.95141	-0.842872	-1.10854
229726_at	GRAP	-1.95141	-0.842872	-1.10854
225753_at	ZNF513	-0.358289	0.747078	-1.10537
237139_at	PDE9A	-2.24611	-1.14169	-1.10441
205290_s_at	BMP2	-1.44435	-0.340259	-1.10409
235483_at	STX3	-1.44435	-0.340259	-1.10409
240292_x_at	ANKS1B	-1.87533	-0.772027	-1.10331
242457_at	-	-1.87533	-0.772027	-1.10331
234769_at	DKFZp547J222	-1.34528	-0.242329	-1.10295
1559391_s_at	-	0.588179	1.68993	-1.10175
236370_at	-	-2.28142	-1.18018	-1.10124
210498_at	CLTC	-2.88697	-1.7893	-1.09767
214050_at	-	-0.49472	0.600549	-1.09527
214721_x_at	CDC42EP4	-1.77835	-0.685473	-1.09288
231472_at	FBXO15	-1.77835	-0.685473	-1.09288
211313_s_at	BAZ1B	-1.13074	-0.0384006	-1.09234
235914_at	SYNPO	-0.761076	0.329927	-1.091
237735_at	LOC100506907	-1.56255	-0.474561	-1.08799
206725_x_at	BMP1	-0.417644	0.668334	-1.08598
1555003_at	RBL1	-2.5197	-1.43486	-1.08484
1563104_at	-	-1.85542	-0.772027	-1.0834
202157_s_at	CELF2	-1.85542	-0.772027	-1.0834
232647_at	PROCA1	-1.85542	-0.772027	-1.0834
205829_at	HSD17B1	-1.70057	-0.618559	-1.08201
242441_at	-	-1.70057	-0.618559	-1.08201
1554367_at	CALHM1	-1.81699	-0.737218	-1.07977
232592_at	-	-0.49472	0.585043	-1.07976
242865_at	-	-0.49472	0.585043	-1.07976
215151_at	DOCK10	-0.607607	0.471569	-1.07918
1558822_at	-	0.0195873	1.09786	-1.07827
221356_x_at	P2RX2	-1.09247	-0.0147004	-1.07777
233513_at	-	-1.09247	-0.0147004	-1.07777
1563272_at	TBC1D8B	-1.66146	-0.585783	-1.07567
226707_at	NAPRT1	-0.83192	0.243702	-1.07562
207671_s_at	BEST1	-1.34528	-0.26971	-1.07557
231571_at	LOC100507362	-1.34528	-0.26971	-1.07557
231173_at	PYROXD1	-0.923183	0.152036	-1.07522
230233_at	-	-2.46994	-1.39552	-1.07442
220234_at	CA8	-2.08275	-1.00834	-1.07441
215297_at	LOC441204	-2.64767	-1.5735	-1.07417
1558053_s_at	TMED4	-1.38457	-0.311737	-1.07283
235416_at	LOC643201	-1.38457	-0.311737	-1.07283
1562235_s_at	-	-1.95141	-0.878877	-1.07253
213284_at	ZFP36L1	-1.95141	-0.878877	-1.07253
1564069_at	HOTTIP	-0.761076	0.311205	-1.07228
211451_s_at	KCNJ4	-2.15588	-1.08374	-1.07214
228165_at	C12orf53	-1.87533	-0.80725	-1.06808
228064_at	FAM211B	-0.272718	0.795039	-1.06776
216583_x_at	-	0.214626	1.28223	-1.0676
232614_at	-	1.25913	2.32466	-1.06554
221292_at	PTCH2	-0.177925	0.886427	-1.06435
208034_s_at	PROZ	-1.30607	-0.242329	-1.06374
230598_at	-	-1.30607	-0.242329	-1.06374
1557098_s_at	HAR1A	-2.28142	-1.21886	-1.06256
1562559_at	C9orf89	-1.07279	-0.0147004	-1.05809
1563488_at	TMEM132B	-1.07279	-0.0147004	-1.05809
220158_at	LGALS14	-1.20791	-0.149851	-1.05805
240398_at	-	-1.24675	-0.188877	-1.05787
242801_at	-	-1.24675	-0.188877	-1.05787
1560488_at	LCNL1	-1.56255	-0.505672	-1.05688
215420_at	IHH	-1.56255	-0.505672	-1.05688
236389_x_at	-	-1.13074	-0.0746901	-1.05605
235226_at	CDK19	-1.98907	-0.934135	-1.05494
236643_s_at	-	-1.98907	-0.934135	-1.05494
226595_at	SNX21	-1.42391	-0.369241	-1.05467
1557804_at	-	-1.09247	-0.0384006	-1.05407
232633_at	XRCC5	-1.09247	-0.0384006	-1.05407
222308_x_at	-	-1.73954	-0.685473	-1.05407
222880_at	AKT3	-2.36862	-1.31702	-1.0516
206297_at	CTRC	-1.26696	-0.215387	-1.05158
241724_x_at	-	0.884672	1.9359	-1.05123
53202_at	C7orf25 /// PSMA2	0.0820871	1.13294	-1.05085
1569183_a_at	CHM	-1.70057	-0.651791	-1.04878
236324_at	MBP	-1.70057	-0.651791	-1.04878
1554116_s_at	PARP11	-1.52318	-0.474561	-1.04862
210339_s_at	KLK2	-1.52318	-0.474561	-1.04862
240498_at	-	-1.52318	-0.474561	-1.04862
243604_at	-	-1.52318	-0.474561	-1.04862
230980_x_at	-	-0.177925	0.870526	-1.04845
230975_at	-	-1.85542	-0.80725	-1.04817
212921_at	SMYD2	-0.960127	0.0875783	-1.0477
217055_x_at	-	-0.558344	0.488336	-1.04668
1561226_at	XCR1	-2.40275	-1.35623	-1.04652
1562997_a_at	-	-1.44435	-0.398686	-1.04566
233224_at	-	-1.44435	-0.398686	-1.04566
1555392_at	-	-1.81699	-0.772027	-1.04496
1557664_at	LOC340239	-1.81699	-0.772027	-1.04496
1560078_at	LAMA3	-1.81699	-0.772027	-1.04496
1568873_at	ZNF519	-1.81699	-0.772027	-1.04496
231883_at	FBXW8	-1.81699	-0.772027	-1.04496
206784_at	AQP8	-1.16923	-0.124397	-1.04483
239862_at	-	-1.03495	0.00863563	-1.04359
234077_at	-	-0.358289	0.682974	-1.04126
203691_at	PI3	-1.77835	-0.737218	-1.04114
221283_at	RUNX2	-1.77835	-0.737218	-1.04114
233807_at	-	-1.77835	-0.737218	-1.04114
237310_at	-	-0.49472	0.545533	-1.04025
223600_s_at	KIAA1683	-2.08275	-1.0459	-1.03685
228359_at	UBASH3B	-2.08275	-1.0459	-1.03685
209966_x_at	ESRRG	-1.30607	-0.26971	-1.03636
1560866_at	WNK2	-1.07279	-0.0384006	-1.03439
236137_at	-	-1.07279	-0.0384006	-1.03439
239264_at	-	-1.07279	-0.0384006	-1.03439
1558140_at	PLXNA1	-1.34528	-0.311737	-1.03355
232383_at	TFEC	-0.204435	0.828346	-1.03278
238023_at	-	-0.923183	0.109379	-1.03256
231964_at	BICD1	-1.87533	-0.842872	-1.03246
239255_at	-	-1.87533	-0.842872	-1.03246
232071_at	MRPL19	-1.13074	-0.099346	-1.0314
220310_at	TUBAL3	-2.21046	-1.18018	-1.03028
242165_at	LRIG2	-2.21046	-1.18018	-1.03028
242390_at	-	-0.258758	0.767828	-1.02659
206842_at	KCND1	-1.56255	-0.537251	-1.0253
219719_at	HIGD1B	-1.42391	-0.398686	-1.02522
221093_at	BRD7P3	-2.28142	-1.2577	-1.02372
216301_at	-	-1.03495	-0.0147004	-1.02025
236689_at	RNF151	-0.708642	0.311205	-1.01985
1569608_x_at	-	0.77878	1.79812	-1.01934
232975_at	HCG18	-0.387734	0.631069	-1.0188
238040_at	-	-0.726266	0.292238	-1.0185
242243_at	TMF1	-1.09247	-0.0746901	-1.01778
203230_at	DVL1	0.0425677	1.0591	-1.01653
1559142_at	KAT6A	-1.38457	-0.369241	-1.01533
237434_x_at	MSANTD1	-1.38457	-0.369241	-1.01533
1555695_a_at	CLRN1	-0.83192	0.18324	-1.01516
203479_s_at	OTUD4	-0.83192	0.18324	-1.01516
243181_at	ANKIB1	-0.83192	0.18324	-1.01516
1554780_a_at	PHTF2	0.439731	1.45424	-1.01451
234261_at	-	-0.960127	0.0542493	-1.01438
233273_at	-	-2.15588	-1.14169	-1.01419
231079_at	-	-1.85542	-0.842872	-1.01255
236473_at	CC2D2A	-1.85542	-0.842872	-1.01255
1559976_at	LOC100506314	-2.36862	-1.35623	-1.01239
1564377_at	SHANK2	-2.36862	-1.35623	-1.01239
235970_at	LCORL	-2.19198	-1.18018	-1.0118
219543_at	PBLD	-0.923183	0.0875783	-1.01076
234027_at	CCDC129	-0.923183	0.0875783	-1.01076
241917_at	-	-1.81699	-0.80725	-1.00974
1561419_at	-	-1.66146	-0.651791	-1.00966
220366_at	ELSPBP1	-1.66146	-0.651791	-1.00966
236617_at	-	-1.48377	-0.474561	-1.00921
238657_at	UBXN10	-1.77835	-0.772027	-1.00633
242745_at	CASR	-1.77835	-0.772027	-1.00633
201750_s_at	ECE1	-0.151839	0.854449	-1.00629
212390_at	LOC728802 /// PDE4DIP	-0.99739	0.00863563	-1.00603
239696_at	-	-0.99739	0.00863563	-1.00603
240867_at	-	-1.34528	-0.340259	-1.00502
214932_at	KIDINS220	-2.7552	-1.75049	-1.00471
227888_at	RRBP1	-1.24675	-0.242329	-1.00442
238373_at	H1FNT	-1.73954	-0.737218	-1.00232
1552789_at	SEC62	-0.708642	0.292238	-1.00088
220077_at	CCDC134	-0.796298	0.203674	-0.999972
1561770_at	-	-2.04574	-1.0459	-0.999833
1567540_at	-	-2.04574	-1.0459	-0.999833
231696_x_at	TMEM50B	-2.04574	-1.0459	-0.999833
201160_s_at	CSDA	-2.31638	-1.31702	-0.999361
216076_at	L3MBTL1	-0.867925	0.130862	-0.998787
239609_s_at	LPCAT4	-0.64084	0.357565	-0.998404
242506_at	-	-0.64084	0.357565	-0.998404
1558727_at	SERP2	-1.07279	-0.0746901	-0.998097
203872_at	ACTA1	-1.07279	-0.0746901	-0.998097
214510_at	GPR20	-1.07279	-0.0746901	-0.998097
238883_at	-	-0.526299	0.471569	-0.997868
217019_at	-	1.05879	2.05605	-0.997269
1557756_a_at	CEP128	-1.26696	-0.26971	-0.997255
243738_at	NMNAT3	-1.03495	-0.0384006	-0.99655
1569527_at	-	-1.87533	-0.878877	-0.996457
219430_at	GPR137	-1.87533	-0.878877	-0.996457
236902_at	FLJ43390	-2.35101	-1.35623	-0.994771
1561167_at	-	-0.432969	0.561467	-0.994436
227933_at	LINGO1	-1.30607	-0.311737	-0.994335
235084_x_at	TRIM38	0.439731	1.43275	-0.993015
232214_x_at	ZNF554	0.507599	1.50043	-0.992835
239544_at	-	-0.904295	0.0875783	-0.991874
235990_at	LOC100130987	-0.960127	0.031616	-0.991743
242043_s_at	-	-0.960127	0.031616	-0.991743
243124_at	RRN3P2	-0.960127	0.031616	-0.991743
1557657_a_at	LOC400238	-2.21046	-1.21886	-0.991605
235693_at	-	1.00696	1.99576	-0.9888
242808_at	-	0.771896	1.76065	-0.988756
1555379_at	FAM159A	-2.24611	-1.2577	-0.988406
1558869_at	-	-2.24611	-1.2577	-0.988406
233405_at	-	-1.52318	-0.537251	-0.985929
219994_at	APBB1IP	-1.38457	-0.398686	-0.985884
244154_at	DDHD1	-1.38457	-0.398686	-0.985884
243646_at	-	-0.674521	0.311205	-0.985726
207408_at	SLC22A14	-0.761076	0.223826	-0.984901
237002_at	NCDN	-0.300785	0.682974	-0.98376
1555614_at	SUGT1P1	0.183861	1.16718	-0.983324
1560353_at	-	-1.60186	-0.618559	-0.983305
224297_s_at	SPTBN4	-1.60186	-0.618559	-0.983305
229961_x_at	YJEFN3	-1.60186	-0.618559	-0.983305
232210_at	-	2.00964	2.99271	-0.98306
1554113_a_at	SLC4A8	-1.13074	-0.149851	-0.980891
221566_s_at	NOL3	-1.13074	-0.149851	-0.980891
244381_at	-	-1.13074	-0.149851	-0.980891
235066_at	MAP4	-1.98907	-1.00834	-0.980731
216467_s_at	-	-2.02647	-1.0459	-0.980566
205033_s_at	DEFA1 /// DEFA1B /// DEFA3	-1.95141	-0.971078	-0.98033
242945_at	FAM20A	-1.95141	-0.971078	-0.98033
242059_at	-	-0.151839	0.828346	-0.980185
1568889_at	FANCD2	-1.42391	-0.443921	-0.979986
238359_at	-	-1.42391	-0.443921	-0.979986
227877_at	ANXA2R	0.422254	1.4021	-0.97985
205032_at	ITGA2	-1.91349	-0.934135	-0.979356
228636_at	BHLHE22	-1.91349	-0.934135	-0.979356
235814_at	-	-1.91349	-0.934135	-0.979356
205976_at	FASTKD2	-0.417644	0.561467	-0.979111
203468_at	CDK10	0.744029	1.72219	-0.978158
202896_s_at	SIRPA	-1.48377	-0.505672	-0.978097
230531_at	KCNC3	-1.48377	-0.505672	-0.978097
1552626_a_at	TMEM163	-2.11947	-1.14169	-0.977778
1557757_at	-	-0.867925	0.109379	-0.977304
217693_x_at	MAGOH2	0.6115	1.58861	-0.977106
1554110_at	CDCP1	-1.85542	-0.878877	-0.976546
224198_at	CELA1	-1.85542	-0.878877	-0.976546
237585_at	C4orf47	-1.34528	-0.369241	-0.976041
238042_at	-	-1.34528	-0.369241	-0.976041
205940_at	MYH3	-1.66146	-0.685473	-0.975983
232653_at	-	-1.66146	-0.685473	-0.975983
239372_at	-	-1.66146	-0.685473	-0.975983
232963_at	-	-2.15588	-1.18018	-0.975704
240625_at	-	-2.15588	-1.18018	-0.975704
244344_at	WNK4	-2.46994	-1.49472	-0.975217
1562348_at	LOC400680	-2.72499	-1.75049	-0.974493
1556493_a_at	KDM4C	-1.81699	-0.842872	-0.974115
215740_at	LOC100130741	-1.81699	-0.842872	-0.974115
219661_at	RANBP17	-1.07279	-0.099346	-0.973442
239081_at	-	-2.36862	-1.39552	-0.973102
1558876_at	-	-0.204435	0.767828	-0.972264
1565621_at	-	-2.58442	-1.61282	-0.971602
233549_at	PDE1A	-2.58442	-1.61282	-0.971602
1557037_a_at	UBAC2-AS1	-1.77835	-0.80725	-0.971103
230716_at	LOC100507203	-1.77835	-0.80725	-0.971103
242177_at	-	-1.77835	-0.80725	-0.971103
215128_at	-	-0.64084	0.329927	-0.970767
217107_at	-	-0.726266	0.243702	-0.969969
235847_at	-	-0.726266	0.243702	-0.969969
243932_at	-	-1.44435	-0.474561	-0.969784
1559616_x_at	ZNF626	-2.40275	-1.43486	-0.967895
1557751_at	-	-1.73954	-0.772027	-0.967513
210314_x_at	TNFSF13	-1.73954	-0.772027	-0.967513
220481_at	GPR75	-1.73954	-0.772027	-0.967513
232239_at	LOC643529	-1.73954	-0.772027	-0.967513
238231_at	NFYC	-1.73954	-0.772027	-0.967513
214893_x_at	HCN2	-0.674521	0.292238	-0.966759
236062_at	-	0.120331	1.08689	-0.96656
237742_at	-	-0.49472	0.471569	-0.966289
241354_at	ASMTL-AS1	-0.231377	0.733077	-0.964454
232276_at	HS6ST3	-2.28142	-1.31702	-0.964394
206480_at	LTC4S	-1.70057	-0.737218	-0.96335
221044_s_at	TRIM34 /// TRIM6-TRIM34	-1.70057	-0.737218	-0.96335
230690_at	TUBB1	-1.70057	-0.737218	-0.96335
241516_at	-	-1.70057	-0.737218	-0.96335
1569294_at	-	-0.0637384	0.899022	-0.962761
236924_at	-	0.194192	1.15673	-0.962542
206465_at	ACSBG1	-2.04574	-1.08374	-0.961996
214345_at	-	-2.04574	-1.08374	-0.961996
216995_x_at	MKRN2	-0.151839	0.808454	-0.960293
242398_x_at	-	-0.0883943	0.870526	-0.958921
226494_at	CAMSAP3	-1.64109	-0.685473	-0.955618
1569520_at	-	-0.867925	0.0875783	-0.955503
222912_at	ARRB1	-2.35101	-1.39552	-0.955484
227224_at	RALGPS2	-2.35101	-1.39552	-0.955484
231676_s_at	-	-2.35101	-1.39552	-0.955484
1569430_at	PTRH1	-1.26696	-0.311737	-0.955228
219874_at	SLC12A8	-0.923183	0.031616	-0.954799
220529_at	FLJ11710	-1.16923	-0.215387	-0.953841
229234_at	ZC3H12B	-1.16923	-0.215387	-0.953841
211645_x_at	-	-2.21046	-1.2577	-0.95276
229655_at	FAM19A5	-2.21046	-1.2577	-0.95276
239438_at	RAPGEF6	-2.21046	-1.2577	-0.95276
229673_at	C14orf118	-0.558344	0.393611	-0.951955
243710_at	LOC100506175	-0.46361	0.488336	-0.951946
1567274_at	-	-0.204435	0.747078	-0.951513
244026_at	-	-0.574831	0.3757	-0.950531
232371_at	07.03.15	-0.231377	0.718939	-0.950316
222949_at	NXF3	-1.60186	-0.651791	-0.950073
210545_at	ITSN2	-1.42391	-0.474561	-0.949345
240742_at	-	-0.387734	0.561467	-0.949201
1558094_s_at	C3orf19	0.0874958	1.03648	-0.948982
228871_at	ALG14	-1.07279	-0.124397	-0.948391
216715_at	-	-0.796298	0.152036	-0.948335
1557586_s_at	ATP6V1H	-0.674521	0.273019	-0.94754
241361_at	-	-0.674521	0.273019	-0.94754
217996_at	PHLDA1	-0.417644	0.529421	-0.947065
243814_at	LOC100505963	-1.34528	-0.398686	-0.946597
1561015_at	-	-1.48377	-0.537251	-0.946518
200923_at	LGALS3BP	-1.48377	-0.537251	-0.946518
244343_at	LOC100507330	-1.48377	-0.537251	-0.946518
244884_at	LOC100507150	-1.48377	-0.537251	-0.946518
235613_at	-	0.141814	1.08689	-0.945076
1560250_s_at	LOC284242	-0.761076	0.18324	-0.944315
238179_at	LOC100506268	-1.56255	-0.618559	-0.943993
244073_at	-	-1.98907	-1.0459	-0.94317
244605_at	-	-1.98907	-1.0459	-0.94317
1556777_a_at	-	-2.02647	-1.08374	-0.94273
201147_s_at	TIMP3	-2.02647	-1.08374	-0.94273
217519_at	-	-2.02647	-1.08374	-0.94273
235186_at	LOC388692	-1.09247	-0.149851	-0.942622
216350_s_at	ZNF10	-1.91349	-0.971078	-0.942412
233340_at	SPINK13	-1.91349	-0.971078	-0.942412
216631_s_at	-	-1.13074	-0.188877	-0.941865
242320_at	-	0.482521	1.42406	-0.941537
206768_at	RPL3L	-1.87533	-0.934135	-0.941199
212466_at	SPRED2	-1.87533	-0.934135	-0.941199
224816_at	GET4	-1.87533	-0.934135	-0.941199
217535_at	FAM49B	-2.08275	-1.14169	-0.941059
231778_at	DLX3	-2.08275	-1.14169	-0.941059
1556672_a_at	RBM6	-1.38457	-0.443921	-0.940648
242512_at	MYO9A	-1.38457	-0.443921	-0.940648
1553537_at	KRT73	-2.11947	-1.18018	-0.939292
1556749_at	-	-2.11947	-1.18018	-0.939292
1570044_at	-	-2.11947	-1.18018	-0.939292
1559156_at	-	-0.0274489	0.911509	-0.938957
210128_s_at	LTB4R	0.120331	1.0591	-0.93877
1554852_a_at	KIAA1257	-1.44435	-0.505672	-0.938674
1556284_at	PPA2	-1.44435	-0.505672	-0.938674
232698_at	BPIFB2	-1.44435	-0.505672	-0.938674
216139_s_at	MAPK8IP3	-1.20791	-0.26971	-0.938196
1560679_at	LOC100506328	-1.81699	-0.878877	-0.93811
243907_at	-	-0.607607	0.329927	-0.937534
239721_at	-	-0.204435	0.733077	-0.937512
1553558_at	TAS2R41	-1.52318	-0.585783	-0.937396
231788_at	LPAR5	-1.52318	-0.585783	-0.937396
217500_at	TIAL1	-2.15588	-1.21886	-0.937026
222834_s_at	GNG12	-2.15588	-1.21886	-0.937026
230842_at	-	-2.15588	-1.21886	-0.937026
236895_at	-	-2.15588	-1.21886	-0.937026
211225_at	FUT5	-1.30607	-0.369241	-0.936831
243833_at	UNC5A	-1.30607	-0.369241	-0.936831
1562487_at	-	-0.904295	0.031616	-0.935911
240052_at	ITPR1	-0.904295	0.031616	-0.935911
1553229_at	ZNF572	-1.77835	-0.842872	-0.935481
1559529_at	PTK2	-1.77835	-0.842872	-0.935481
237115_at	-	-1.24675	-0.311737	-0.935013
1564776_at	-	0.507599	1.44138	-0.933784
1554689_a_at	NLGN4X	-2.36862	-1.43486	-0.933765
1559735_at	-	-2.36862	-1.43486	-0.933765
243049_at	-	1.4737	2.40634	-0.932632
238826_x_at	-	-0.708642	0.223826	-0.932468
1557410_at	LOC100506606	-0.574831	0.357565	-0.932396
237594_at	-	-0.574831	0.357565	-0.932396
1561976_at	C1orf167 /// LOC100506310	-1.73954	-0.80725	-0.93229
233914_s_at	SBF2	-1.73954	-0.80725	-0.93229
234041_at	-	-1.73954	-0.80725	-0.93229
234361_at	CREB3L3	-1.73954	-0.80725	-0.93229
1558605_at	-	-0.49472	0.43744	-0.93216
204522_at	DOM3Z	-0.49472	0.43744	-0.93216
208198_x_at	KIR2DS1	-0.49472	0.43744	-0.93216
234462_at	-	-0.923183	0.00863563	-0.931819
210961_s_at	ADRA1D	-1.70057	-0.772027	-0.92854
231180_at	LOC100506591	-1.70057	-0.772027	-0.92854
240822_at	TDP1	-2.7552	-1.82794	-0.927259
1569086_at	LOC100287177	-0.796298	0.130862	-0.927161
1570450_at	-	-1.16923	-0.242329	-0.926899
240806_at	RPL15	-1.16923	-0.242329	-0.926899
216683_at	-	-1.26696	-0.340259	-0.926705
233614_at	-	-1.26696	-0.340259	-0.926705
236846_at	LOC284757	-1.26696	-0.340259	-0.926705
224195_at	TTTY12	-2.28142	-1.35623	-0.925183
216659_at	LOC1720	-2.88697	-1.96236	-0.924613
213913_s_at	TBC1D30	-1.66146	-0.737218	-0.924237
228989_at	C18orf56	-1.66146	-0.737218	-0.924237
1559489_a_at	LOC257358	-1.07279	-0.149851	-0.922936
210184_at	ITGAX	-1.07279	-0.149851	-0.922936
218311_at	MAP4K3	0.540373	1.46275	-0.922379
242240_at	-	-0.867925	0.0542493	-0.922174
1553919_at	C9orf62	-0.960127	-0.0384006	-0.921726
234645_at	-	-0.960127	-0.0384006	-0.921726
207433_at	IL10	-1.85542	-0.934135	-0.921288
242184_s_at	-	-1.85542	-0.934135	-0.921288
1569477_at	-	-2.31638	-1.39552	-0.920864
229849_at	WIPF3	-2.31638	-1.39552	-0.920864
1560986_a_at	-	-0.83192	0.0875783	-0.919498
229556_at	LOC100288893	-0.83192	0.0875783	-0.919498
216286_at	-	0.065201	0.984239	-0.919038
207282_s_at	MYOG	-1.42391	-0.505672	-0.918235
215592_at	-	-1.42391	-0.505672	-0.918235
216159_s_at	-	-1.42391	-0.505672	-0.918235
233832_at	-	-1.42391	-0.505672	-0.918235
242562_at	-	-1.42391	-0.505672	-0.918235
208997_s_at	UCP2	-0.0883943	0.828346	-0.91674
214819_at	IQSEC2	-1.60186	-0.685473	-0.916391
221576_at	LOC100653010	-2.35101	-1.43486	-0.916147
244084_at	AIFM3	-0.558344	0.357565	-0.915909
206580_s_at	EFEMP2	-0.64084	0.273019	-0.913859
226852_at	MTA3	-0.761076	0.152036	-0.913112
233921_s_at	-	-0.904295	0.00863563	-0.912931
235437_at	-	-0.258758	0.653543	-0.912301
210798_x_at	MASP2	-1.56255	-0.651791	-0.910761
214341_at	AP1G2	-1.56255	-0.651791	-0.910761
220555_s_at	PDZD7	-1.56255	-0.651791	-0.910761
225450_at	AMOTL1	-1.56255	-0.651791	-0.910761
230104_s_at	TPPP	-1.56255	-0.651791	-0.910761
233554_at	-	-1.56255	-0.651791	-0.910761
237839_at	-	-1.56255	-0.651791	-0.910761
207545_s_at	NUMB	0.283971	1.19299	-0.909015
220141_at	C11orf63	-2.40275	-1.49472	-0.908033
240202_x_at	PFKP	-1.30607	-0.398686	-0.907387
217206_at	-	-2.5197	-1.61282	-0.906885
229805_at	ZDHHC22	-0.796298	0.109379	-0.905677
234527_at	-	-1.95141	-1.0459	-0.905506
240159_at	SLC15A2	-1.95141	-1.0459	-0.905506
1569053_at	AP3M2	-1.98907	-1.08374	-0.905333
237922_at	-	-1.91349	-1.00834	-0.905149
241900_at	-	-1.91349	-1.00834	-0.905149
231624_s_at	-	-1.52318	-0.618559	-0.90462
234917_at	MARVELD1	-1.52318	-0.618559	-0.90462
1564446_at	LOC284930	-1.87533	-0.971078	-0.904255
209906_at	C3AR1	-1.87533	-0.971078	-0.904255
232156_at	-	-0.272718	0.631069	-0.903787
229444_at	LOC100131607	0.264494	1.16718	-0.90269
211798_x_at	IGLJ3	-2.08275	-1.18018	-0.902573
229416_at	CLPTM1L	-2.08275	-1.18018	-0.902573
234689_at	PTCHD4	-2.08275	-1.18018	-0.902573
224550_s_at	MRVI1	-2.43653	-1.53413	-0.902394
1557569_at	MPDU1	-1.34528	-0.443921	-0.901362
235052_at	ZNF792	-2.11947	-1.21886	-0.900614
241598_at	NUDT10	-2.55224	-1.65204	-0.900199
243535_at	-	-2.55224	-1.65204	-0.900199
207675_x_at	ARTN	-1.16923	-0.26971	-0.899518
239215_at	LOC100289495	-1.16923	-0.26971	-0.899518
223779_at	AFAP1-AS1	-1.77835	-0.878877	-0.899477
238970_at	-	-1.77835	-0.878877	-0.899477
220576_at	PGAP1	1.07005	1.96913	-0.899081
239533_at	GPR155	-2.78505	-1.88629	-0.898765
227002_at	FAM78A	-0.99739	-0.099346	-0.898044
228339_at	ECSCR	-0.99739	-0.099346	-0.898044
1566548_at	-	-1.48377	-0.585783	-0.897985
219755_at	CBX8	-1.48377	-0.585783	-0.897985
204943_at	ADAM12	-1.26696	-0.369241	-0.897723
211838_x_at	PCDHA5	-1.26696	-0.369241	-0.897723
214563_at	PCDHGC3	-1.26696	-0.369241	-0.897723
231407_s_at	FOXH1	-1.26696	-0.369241	-0.897723
206678_at	GABRA1	-2.64767	-1.75049	-0.897181
242171_at	-	-2.64767	-1.75049	-0.897181
1556818_at	-	-0.177925	0.718939	-0.896864
223731_at	MYCBPAP	-1.73954	-0.842872	-0.896669
241713_s_at	DYX1C1 /// DYX1C1-CCPG1	-1.73954	-0.842872	-0.896669
243874_at	-	-1.73954	-0.842872	-0.896669
210439_at	ICOS	-2.46994	-1.5735	-0.896433
201360_at	CST3	-1.20791	-0.311737	-0.896169
242615_at	CCDC37	-1.20791	-0.311737	-0.896169
226997_at	ADAMTS12	-1.70057	-0.80725	-0.893318
234667_at	-	-1.70057	-0.80725	-0.893318
232700_at	-	-0.0637384	0.828346	-0.892084
235592_at	-	1.38626	2.27721	-0.890945
1566279_at	-	-2.24611	-1.35623	-0.889874
236520_at	LOC100507495	-2.24611	-1.35623	-0.889874
238403_at	-	-2.24611	-1.35623	-0.889874
210310_s_at	FGF5	-0.904295	-0.0147004	-0.889595
210455_at	R3HCC1L	-0.904295	-0.0147004	-0.889595
215551_at	ESR1	-0.904295	-0.0147004	-0.889595
239227_at	-	-0.904295	-0.0147004	-0.889595
213961_s_at	-	-1.66146	-0.772027	-0.889428
234046_at	-	-1.66146	-0.772027	-0.889428
237330_at	-	-1.66146	-0.772027	-0.889428
1555977_at	MYL12A	-0.417644	0.471569	-0.889213
227555_s_at	KHSRP	-0.417644	0.471569	-0.889213
201655_s_at	HSPG2	-1.13074	-0.242329	-0.888413
217066_s_at	DMPK	-1.13074	-0.242329	-0.888413
207159_x_at	CRTC1	-0.49472	0.393611	-0.888331
1556763_at	-	-0.558344	0.329927	-0.888271
238948_at	TM9SF1	-0.432969	0.454605	-0.887575
239784_at	-	0.693926	1.58081	-0.886883
225066_at	PPP2R2D	0.524079	1.41093	-0.886847
204684_at	NPTX1	-1.42391	-0.537251	-0.886656
214337_at	COPA	-0.83192	0.0542493	-0.886169
238960_s_at	LARP4	-0.83192	0.0542493	-0.886169
239442_at	CEP68	-0.83192	0.0542493	-0.886169
230118_at	-	-0.574831	0.311205	-0.886036
234763_at	-	-0.574831	0.311205	-0.886036
1555323_at	ABCB9	-2.28142	-1.39552	-0.885896
213392_at	IQCK	-0.960127	-0.0746901	-0.885436
214301_s_at	DPYSL4	-0.923183	-0.0384006	-0.884783
1564658_at	NAT16	-2.02647	-1.14169	-0.884775
234276_at	-	-2.02647	-1.14169	-0.884775
239182_at	HOXD-AS1	-2.02647	-1.14169	-0.884775
1570476_at	-	-1.85542	-0.971078	-0.884345
244601_at	-	-1.85542	-0.971078	-0.884345
213605_s_at	-	3.02263	3.9056	-0.882968
238723_at	ATXN3	-1.81699	-0.934135	-0.882852
236006_s_at	AKAP10	-0.0274489	0.854449	-0.881898
237408_at	DCUN1D1	-2.31638	-1.43486	-0.881527
237849_at	-	-2.31638	-1.43486	-0.881527
243778_at	-	-2.31638	-1.43486	-0.881527
218671_s_at	ATPIF1	2.89856	3.77844	-0.879882
1552563_a_at	-	-1.38457	-0.505672	-0.878898
223751_x_at	TLR10	-1.38457	-0.505672	-0.878898
228072_at	SYT12	0.350151	1.22835	-0.878199
240939_x_at	-	0.771896	1.64951	-0.87761
1569763_at	-	-1.24675	-0.369241	-0.877509
229698_at	-	-1.24675	-0.369241	-0.877509
235313_at	NRAP	-1.24675	-0.369241	-0.877509
1552519_at	ACVR1C	-1.09247	-0.215387	-0.877087
230575_at	MSRB2	-1.56255	-0.685473	-0.87708
237430_at	-	-1.56255	-0.685473	-0.87708
224496_s_at	TMEM107	0.065201	0.94226	-0.877059
214909_s_at	DDAH2	-0.867925	0.00863563	-0.876561
216585_at	-	-2.19198	-1.31702	-0.874954
223631_s_at	C19orf33	-2.19198	-1.31702	-0.874954
238739_at	IPMK	-0.329308	0.545533	-0.874841
243819_at	-	1.33581	2.21056	-0.874751
223797_at	PRO2852	1.1305	2.00453	-0.874035
1562065_at	-	-2.36862	-1.49472	-0.873903
237119_at	-	-2.36862	-1.49472	-0.873903
210058_at	MAPK13	-0.99739	-0.124397	-0.872993
214485_at	ODF1	-0.99739	-0.124397	-0.872993
239753_at	ZNF252P	-0.99739	-0.124397	-0.872993
215478_at	RIMS2	-2.58442	-1.71152	-0.872898
1554964_x_at	-	-1.52318	-0.651791	-0.871388
214896_at	-	-1.52318	-0.651791	-0.871388
214592_s_at	SNAPC5	-1.34528	-0.474561	-0.870721
221626_at	ZNF506	-1.34528	-0.474561	-0.870721
222929_at	FAM160B2	-1.34528	-0.474561	-0.870721
237251_at	LRRC71	-1.34528	-0.474561	-0.870721
239395_at	ARRDC3-AS1	-1.34528	-0.474561	-0.870721
240139_at	-	-1.34528	-0.474561	-0.870721
233966_at	-	-0.49472	0.3757	-0.87042
236960_at	-	-0.432969	0.43744	-0.870409
1568666_at	PLIN5	-0.558344	0.311205	-0.869549
210804_x_at	SLC8A1	-1.64109	-0.772027	-0.869064
231695_at	-	-1.64109	-0.772027	-0.869064
235289_at	EIF5A2	-1.64109	-0.772027	-0.869064
209732_at	CLEC2B	-2.40275	-1.53413	-0.868622
216866_s_at	COL14A1	-1.26696	-0.398686	-0.868279
210956_at	PPYR1	-1.95141	-1.08374	-0.867669
237864_at	-	-1.95141	-1.08374	-0.867669
1569323_at	PTPRG	-2.5197	-1.65204	-0.867658
1556269_at	MYT1	-1.91349	-1.0459	-0.867588
231568_at	CT47A1 /// CT47A10 /// CT47A11 /// CT47A12 /// CT47A2 /// CT47A3 /// CT47A4 /// CT47A5 /// CT47A6 /// CT47A7 /// CT47A8 /// CT47A9	-1.91349	-1.0459	-0.867588
243919_at	-	-1.91349	-1.0459	-0.867588
216651_s_at	GAD2	-1.87533	-1.00834	-0.866992
240392_at	-	-1.87533	-1.00834	-0.866992
1556764_s_at	-	0.588179	1.45424	-0.866063
210608_s_at	FUT2	-0.904295	-0.0384006	-0.865895
212668_at	SMURF1	-0.904295	-0.0384006	-0.865895
234094_x_at	DNAJC21	-2.04574	-1.18018	-0.865556
242717_at	-	-1.48377	-0.618559	-0.86521
203426_s_at	IGFBP5	-2.08275	-1.21886	-0.863895
1558409_at	-	-2.43653	-1.5735	-0.863021
1557512_at	-	-1.30607	-0.443921	-0.862151
234072_at	SEMA4A	-1.30607	-0.443921	-0.862151
216146_at	-	-2.11947	-1.2577	-0.86177
229641_at	CCBE1	-2.11947	-1.2577	-0.86177
1553945_at	GPHB5	-1.13074	-0.26971	-0.861033
226540_at	CCDC42B	-0.708642	0.152036	-0.860678
1563484_at	-	-1.73954	-0.878877	-0.860664
207427_at	ACR	-1.73954	-0.878877	-0.860664
215322_at	LONRF1	-1.73954	-0.878877	-0.860664
239961_at	-	-1.73954	-0.878877	-0.860664
212393_at	SBF1	-0.113445	0.747078	-0.860523
219313_at	GRAMD1C	-0.387734	0.471569	-0.859303
233800_at	-	0.693926	1.55318	-0.859258
211886_s_at	TBX5	-1.44435	-0.585783	-0.858562
214401_at	PAX1	-1.44435	-0.585783	-0.858562
236400_at	IDH1-AS1	-0.674521	0.18324	-0.857761
229604_at	CMAHP	-0.272718	0.585043	-0.857761
244047_at	-	-1.70057	-0.842872	-0.857696
213948_x_at	CADM3	-1.16923	-0.311737	-0.857491
1562866_at	-	-2.46994	-1.61282	-0.857122
207283_at	RPL23AP32	1.22425	2.08114	-0.85689
227963_at	-	-2.35101	-1.49472	-0.856285
241596_at	NUDT10	-0.526299	0.329927	-0.856226
206662_at	GLRX	-0.0883943	0.767828	-0.856222
217482_at	-	-0.417644	0.43744	-0.855083
1556728_at	-	-2.21046	-1.35623	-0.854228
236395_at	-	-2.21046	-1.35623	-0.854228
244014_x_at	-	-2.21046	-1.35623	-0.854228
208565_at	MC5R	-1.66146	-0.80725	-0.854205
212960_at	TBC1D9	-1.66146	-0.80725	-0.854205
240146_at	-	-0.867925	-0.0147004	-0.853224
243508_at	C20orf196	-0.49472	0.357565	-0.852285
209843_s_at	SOX10	-0.607607	0.243702	-0.85131
218121_at	HMOX2	0.693926	1.54519	-0.851268
230227_at	-	-2.50299	-1.65204	-0.850945
224724_at	SULF2	-2.24611	-1.39552	-0.850587
238281_at	-	-2.24611	-1.39552	-0.850587
242076_at	-	-2.24611	-1.39552	-0.850587
240399_at	-	-0.796298	0.0542493	-0.850548
221573_at	C7orf25 /// PSMA2	0.8654	1.71508	-0.849681
235138_at	-	2.03574	2.88444	-0.848703
211550_at	EGFR	-0.761076	0.0875783	-0.848654
212884_x_at	APOE	-0.761076	0.0875783	-0.848654
237010_at	-	-0.761076	0.0875783	-0.848654
1558530_at	LRTM2	-0.99739	-0.149851	-0.847538
230485_at	PHGR1	-1.98907	-1.14169	-0.847379
236321_at	FAM200B	-1.98907	-1.14169	-0.847379
1562944_at	ZNF707	-1.38457	-0.537251	-0.847319
217704_x_at	SUZ12P	-1.38457	-0.537251	-0.847319
220849_at	LOC79999	-1.38457	-0.537251	-0.847319
1565617_at	-	-0.231377	0.61589	-0.847267
223685_s_at	PRPF18	-0.231377	0.61589	-0.847267
241230_at	CA12	-1.85542	-1.00834	-0.847082
244697_at	-	-1.85542	-1.00834	-0.847082
216626_at	-	-2.28142	-1.43486	-0.846559
233799_at	-	-0.113445	0.733077	-0.846522
217876_at	GTF3C5	0.065201	0.911509	-0.846308
206605_at	ENDOU	-2.02647	-1.18018	-0.84629
207643_s_at	TNFRSF1A	-2.02647	-1.18018	-0.84629
240136_at	-	-2.02647	-1.18018	-0.84629
231329_at	-	-0.177925	0.668334	-0.846259
236742_at	-	-1.03495	-0.188877	-0.846074
208293_x_at	CSHL1	-1.81699	-0.971078	-0.845908
208934_s_at	LGALS8	-1.81699	-0.971078	-0.845908
240583_at	RIOK3	-1.81699	-0.971078	-0.845908
204387_x_at	MRP63	2.25892	3.10433	-0.845407
229887_at	ALS2CL	-0.64084	0.203674	-0.844514
228421_s_at	EFEMP1	-1.77835	-0.934135	-0.844218
234818_at	TMEM108	-1.77835	-0.934135	-0.844218
204360_s_at	NAGLU	0.965331	1.80817	-0.842841
1562577_at	-	0.141814	0.984239	-0.842425
229682_at	MAPRE3	-0.83192	0.00863563	-0.840556
1555678_at	ST3GAL3	-1.34528	-0.505672	-0.839611
1566402_at	SNORA68	-1.34528	-0.505672	-0.839611
228104_at	PLXNA4	-1.34528	-0.505672	-0.839611
208523_x_at	HIST1H2BC /// HIST1H2BE /// HIST1H2BF /// HIST1H2BG /// HIST1H2BI	-0.708642	0.130862	-0.839504
239073_at	ANKFY1	-0.708642	0.130862	-0.839504
217199_s_at	STAT2	-0.46361	0.3757	-0.83931
217313_at	-	2.18571	3.02467	-0.838961
1563513_at	SYTL4	-2.15588	-1.31702	-0.838859
207924_x_at	PAX8	-2.15588	-1.31702	-0.838859
216513_at	DCT	-2.15588	-1.31702	-0.838859
216756_at	-	-2.15588	-1.31702	-0.838859
235816_s_at	RGL4	-2.15588	-1.31702	-0.838859
241523_at	-	-2.15588	-1.31702	-0.838859
1568689_at	LOC100631378	-2.72499	-1.88629	-0.8387
207335_x_at	ATP5I	3.72936	4.56776	-0.838393
243993_at	-	-1.42391	-0.585783	-0.838123
1566537_at	-	-2.19198	-1.35623	-0.835744
207532_at	CRYGD	-0.960127	-0.124397	-0.83573
232881_at	GNAS-AS1	-0.960127	-0.124397	-0.83573
238712_at	-	-0.960127	-0.124397	-0.83573
228121_at	TGFB2	-2.36862	-1.53413	-0.834492
242178_at	LIPI	-2.58442	-1.75049	-0.833925
1558702_at	TEX10	-1.64109	-0.80725	-0.833841
204762_s_at	GNAO1	-1.64109	-0.80725	-0.833841
210726_at	CYP3A4	-1.64109	-0.80725	-0.833841
227293_at	-	0.214626	1.04783	-0.833208
1560659_at	-	-0.0037487	0.828346	-0.832095
217217_at	IGHA1 /// IGHA2 /// IGHG1 /// IGHG4 /// IGHM /// IGHV4-31	-1.48377	-0.651791	-0.831977
233418_at	LOC91450	-1.48377	-0.651791	-0.831977
216401_x_at	-	-1.30607	-0.474561	-0.831511
1559405_a_at	TRPV6	-1.07279	-0.242329	-0.830459
209035_at	MDK	-1.07279	-0.242329	-0.830459
243003_at	-	0.6115	1.44138	-0.829883
203526_s_at	APC	-0.358289	0.471569	-0.829859
220282_at	RIC3	-1.60186	-0.772027	-0.829837
226853_at	BMP2K	-1.60186	-0.772027	-0.829837
1562052_at	-	-1.91349	-1.08374	-0.829751
223593_at	AADAT	-1.91349	-1.08374	-0.829751
236891_at	-	-1.91349	-1.08374	-0.829751
244622_at	BRWD1	-1.91349	-1.08374	-0.829751
1559593_a_at	MED26	-0.904295	-0.0746901	-0.829605
1561014_at	-	-1.87533	-1.0459	-0.829431
1564263_at	LINC00330	-1.87533	-1.0459	-0.829431
204482_at	CLDN5	-1.87533	-1.0459	-0.829431
205753_at	CRP	-1.87533	-1.0459	-0.829431
206236_at	GPR4	-1.87533	-1.0459	-0.829431
234171_at	-	-1.87533	-1.0459	-0.829431
244015_at	-	-1.87533	-1.0459	-0.829431
1557143_at	CSMD2	-2.40275	-1.5735	-0.829249
1562699_at	-	-2.40275	-1.5735	-0.829249
209937_at	TM4SF4	-2.40275	-1.5735	-0.829249
1563181_a_at	-	-1.16923	-0.340259	-0.828968
226862_at	MBD1	1.33581	2.16436	-0.828547
239978_at	-	0.482521	1.31079	-0.828267
233357_at	TRIM67	-0.796298	0.031616	-0.827914
1569724_at	-	-2.04574	-1.21886	-0.826878
228103_s_at	-	-2.04574	-1.21886	-0.826878
236057_at	KCTD1	-2.04574	-1.21886	-0.826878
236511_at	-	-2.04574	-1.21886	-0.826878
32088_at	BLZF1	0.404566	1.23084	-0.826277
1563809_a_at	MCF2L	-1.44435	-0.618559	-0.825786
222377_at	TBX10	-1.44435	-0.618559	-0.825786
240999_at	LOC100287704	-1.44435	-0.618559	-0.825786
242553_at	ABCC3	-1.44435	-0.618559	-0.825786
243121_x_at	-	-1.44435	-0.618559	-0.825786
1555555_at	BBS9	-2.08275	-1.2577	-0.825051
214871_x_at	LOC100287590	-0.64084	0.18324	-0.82408
229722_at	LOC100270804	-0.923183	-0.099346	-0.823837
244625_at	-	-2.43653	-1.61282	-0.82371
221336_at	ATOH1	-1.26696	-0.443921	-0.823044
237407_at	HS1BP3	-1.26696	-0.443921	-0.823044
240574_at	DNAJC3-AS1	-1.26696	-0.443921	-0.823044
238303_at	-	0.852408	1.67536	-0.822955
1557434_at	LOC100506497	-2.78505	-1.96236	-0.82269
1556331_a_at	-	0.264494	1.08689	-0.822396
210795_s_at	-	-0.1389	0.682974	-0.821874
206732_at	SLITRK3	-1.70057	-0.878877	-0.821691
217325_at	KRT3	-1.70057	-0.878877	-0.821691
227635_at	RBBP6	-1.70057	-0.878877	-0.821691
234412_at	-	-1.70057	-0.878877	-0.821691
238782_at	-	-1.70057	-0.878877	-0.821691
209590_at	BMP7	-2.31638	-1.49472	-0.821665
1557718_at	PPP2R5C	-0.46361	0.357565	-0.821174
1558740_s_at	-	-0.204435	0.61589	-0.820325
232354_at	-	-2.64767	-1.82794	-0.819735
230038_at	ATXN7L2	-1.03495	-0.215387	-0.819564
243699_at	LOC100507006	-1.03495	-0.215387	-0.819564
204139_x_at	MZF1	0.524079	1.34341	-0.819331
209952_s_at	MAP2K7	-1.13074	-0.311737	-0.819005
212924_s_at	LSM4	-1.13074	-0.311737	-0.819005
232627_at	HGS	-1.13074	-0.311737	-0.819005
223402_at	DUSP23	-1.66146	-0.842872	-0.818584
238735_at	-	-1.66146	-0.842872	-0.818584
238954_at	-	-1.66146	-0.842872	-0.818584
241270_at	-	-1.66146	-0.842872	-0.818584
243148_at	-	-1.66146	-0.842872	-0.818584
219150_s_at	ADAP1	-0.526299	0.292238	-0.818537
220416_at	ATP8B4	-0.574831	0.243702	-0.818534
208902_s_at	RPS28	-0.708642	0.109379	-0.818021
244383_at	-	-0.708642	0.109379	-0.818021
242405_at	-	1.22425	2.04193	-0.817675
236701_at	GSG1L	-0.761076	0.0542493	-0.815325
1552288_at	CILP2	-2.21046	-1.39552	-0.814941
223816_at	SLC46A2	-2.21046	-1.39552	-0.814941
231799_at	TANC2	-2.21046	-1.39552	-0.814941
240047_at	-	-2.21046	-1.39552	-0.814941
214234_s_at	CYP3A5	-2.81455	-2.00002	-0.814524
214330_at	ATPAF2	-0.726266	0.0875783	-0.813845
216115_at	NF1	-0.726266	0.0875783	-0.813845
219346_at	LRFN3	-0.726266	0.0875783	-0.813845
231299_at	AGAP3	-0.726266	0.0875783	-0.813845
243589_at	KANSL1	0.09853	0.911509	-0.812979
217142_at	-	1.29318	2.1058	-0.812621
230414_s_at	TMEM170A	-0.607607	0.203674	-0.811281
204187_at	GMPR	-2.24611	-1.43486	-0.81125
241957_x_at	LIN7B	-0.0637384	0.747078	-0.810816
1553063_at	GPR78	-0.960127	-0.149851	-0.810275
231595_at	MRVI1-AS1	-0.960127	-0.149851	-0.810275
1561034_at	-	-1.95141	-1.14169	-0.809715
238161_at	-	-1.95141	-1.14169	-0.809715
241730_at	MYNN	-1.95141	-1.14169	-0.809715
1554129_a_at	ADIG	-1.20791	-0.398686	-0.80922
231508_s_at	-	-1.20791	-0.398686	-0.80922
232143_at	DNM1P41	-1.20791	-0.398686	-0.80922
232381_s_at	DNAH5	-1.20791	-0.398686	-0.80922
235909_at	PCBP1-AS1	-1.20791	-0.398686	-0.80922
236018_at	-	-1.20791	-0.398686	-0.80922
222297_x_at	-	1.75774	2.5669	-0.809161
216395_at	FBXL18	-1.98907	-1.18018	-0.808893
215334_at	EFR3B	-0.432969	0.3757	-0.808669
214470_at	KLRB1	-1.81699	-1.00834	-0.808645
239394_at	SLC6A2	-1.81699	-1.00834	-0.808645
201418_s_at	SOX4	-0.99739	-0.188877	-0.808513
217138_x_at	IGLC1	-0.99739	-0.188877	-0.808513
229343_at	GTSE1	-0.99739	-0.188877	-0.808513
230633_at	TMEM102	-0.99739	-0.188877	-0.808513
241181_x_at	-	-2.5197	-1.71152	-0.808181
242531_at	RRAGC	-2.5197	-1.71152	-0.808181
214822_at	FAM5B	-1.34528	-0.537251	-0.808032
221065_s_at	CHST8	-1.34528	-0.537251	-0.808032
239924_at	GUSBP11	-1.34528	-0.537251	-0.808032
208015_at	SMAD1	-2.02647	-1.21886	-0.807612
211494_s_at	SLC4A4	-2.02647	-1.21886	-0.807612
225280_x_at	ARSD	-2.02647	-1.21886	-0.807612
234619_at	-	-2.02647	-1.21886	-0.807612
239457_at	ATP8B3	-2.02647	-1.21886	-0.807612
244783_at	YAF2	-2.02647	-1.21886	-0.807612
232645_at	LOC153684	-0.0394693	0.767828	-0.807297
236754_at	PPP1R2	-1.77835	-0.971078	-0.807275
225934_at	LOC148413	1.75075	2.557	-0.806245
205999_x_at	CYP3A4	-1.73954	-0.934135	-0.805405
231549_at	C1orf158	-1.73954	-0.934135	-0.805405
241074_at	-	-1.73954	-0.934135	-0.805405
202897_at	SIRPA	-1.42391	-0.618559	-0.805347
205586_x_at	VGF	-1.42391	-0.618559	-0.805347
215895_x_at	PLIN2	-1.42391	-0.618559	-0.805347
244168_s_at	ULK4	-1.42391	-0.618559	-0.805347
234836_at	-	-0.204435	0.600549	-0.804984
217692_at	MAGOH2	-0.904295	-0.099346	-0.804949
213871_s_at	C6orf108	-0.796298	0.00863563	-0.804934
240002_at	LOC389634	-0.796298	0.00863563	-0.804934
243074_at	-	-0.796298	0.00863563	-0.804934
238055_at	LOC100505549	1.14655	1.9511	-0.80455
216822_x_at	-	0.120331	0.923888	-0.803557
230039_at	-	-1.24675	-0.443921	-0.802829
1552895_a_at	ANKRD30BP2	-2.11947	-1.31702	-0.802448
1563563_at	CCDC40	-2.11947	-1.31702	-0.802448
213781_at	PPP1R37	-2.11947	-1.31702	-0.802448
230131_x_at	ARSD	-2.11947	-1.31702	-0.802448
239505_at	-	-0.558344	0.243702	-0.802046
1556821_x_at	DLEU2	-0.329308	0.471569	-0.800877
1566949_at	-	-0.329308	0.471569	-0.800877
1569947_at	-	-2.72499	-1.92444	-0.800543
208790_s_at	PTRF	-1.30607	-0.505672	-0.800401
231514_at	C1orf94	-1.30607	-0.505672	-0.800401
242728_at	-	-1.30607	-0.505672	-0.800401
1564630_at	EDN1	-1.16923	-0.369241	-0.799987
227918_s_at	ZYG11B	-1.16923	-0.369241	-0.799987
230709_x_at	ZBTB7A	-1.16923	-0.369241	-0.799987
236975_at	-	-1.16923	-0.369241	-0.799987
237835_at	-	-1.16923	-0.369241	-0.799987
241750_x_at	-	-1.16923	-0.369241	-0.799987
239867_at	-	-2.15588	-1.35623	-0.799649
240781_x_at	DCUN1D1	-2.15588	-1.35623	-0.799649
241563_at	-	-2.15588	-1.35623	-0.799649
214925_s_at	SPTAN1	-0.923183	-0.124397	-0.798786
230388_s_at	KANSL1-AS1	-0.923183	-0.124397	-0.798786
231401_s_at	-	-1.38457	-0.585783	-0.798786
242821_at	CCDC171	-1.38457	-0.585783	-0.798786
242241_x_at	-	-0.574831	0.223826	-0.798657
1556595_at	-	-1.48377	-0.685473	-0.798296
1562753_at	ST6GALNAC5	-1.48377	-0.685473	-0.798296
207414_s_at	LOC100507472 /// PCSK6	-1.48377	-0.685473	-0.798296
213409_s_at	RHEB	-1.64109	-0.842872	-0.798219
217197_x_at	N4BP2L1	-1.64109	-0.842872	-0.798219
237843_at	-	-1.64109	-0.842872	-0.798219
1554741_s_at	FGF7 /// KGFLP1 /// KGFLP2	0.693926	1.49215	-0.798219
232768_at	CCNB2	-2.19198	-1.39552	-0.796457
240656_at	-	-2.19198	-1.39552	-0.796457
239780_at	-	-0.113445	0.682974	-0.79642
1553034_at	SDCCAG8	-0.708642	0.0875783	-0.79622
210513_s_at	VEGFA	-0.708642	0.0875783	-0.79622
220516_at	ZSCAN2	-0.708642	0.0875783	-0.79622
237703_at	-	-0.708642	0.0875783	-0.79622
214453_s_at	IFI44	-2.36862	-1.5735	-0.795119
242641_at	COL6A6	-2.36862	-1.5735	-0.795119
1556021_at	GPR180	-1.60186	-0.80725	-0.794614
1570221_at	-	-1.60186	-0.80725	-0.794614
215262_at	-	-1.60186	-0.80725	-0.794614
212523_s_at	KIAA0146	-0.46361	0.329927	-0.793537
223931_s_at	CHFR	-0.83192	-0.0384006	-0.79352
1557132_at	WDR17	-0.867925	-0.0746901	-0.793235
218678_at	NES	-0.867925	-0.0746901	-0.793235
212659_s_at	IL1RN	-0.64084	0.152036	-0.792876
214277_at	COX11	-0.231377	0.561467	-0.792844
1556755_s_at	LOC286149	-1.44435	-0.651791	-0.792554
219011_at	PLEKHA4	-1.44435	-0.651791	-0.792554
235611_at	SREK1	-1.44435	-0.651791	-0.792554
211585_at	NPAT	-2.67876	-1.88629	-0.79247
236718_at	MYO10	-2.67876	-1.88629	-0.79247
1553575_at	ND6	3.484	4.27645	-0.792449
1556743_at	-	-0.1389	0.653543	-0.792443
1559915_at	-	-1.26696	-0.474561	-0.792403
204991_s_at	NF2	-1.26696	-0.474561	-0.792403
231195_at	KLRG2	-1.26696	-0.474561	-0.792403
205874_at	ITPKA	-1.87533	-1.08374	-0.791594
210848_at	-	-1.87533	-1.08374	-0.791594
239343_at	LOC728705	-1.87533	-1.08374	-0.791594
242563_at	-	-1.87533	-1.08374	-0.791594
228308_at	FKBP11	0.8654	1.65694	-0.791541
1556627_at	DRP2	-2.50299	-1.71152	-0.791468
224746_at	KIAA1522	-0.432969	0.357565	-0.790534
230269_at	-	-1.56255	-0.772027	-0.790525
230911_at	SIX1	-1.56255	-0.772027	-0.790525
244791_at	-	-1.56255	-0.772027	-0.790525
1558345_a_at	LOC439911	-1.13074	-0.340259	-0.790483
241633_x_at	-	-1.13074	-0.340259	-0.790483
237720_at	ASB4	-2.40275	-1.61282	-0.789937
228951_at	SLC38A7	-0.204435	0.585043	-0.789478
236492_at	PPP2R2A	0.819406	1.60792	-0.788509
219642_s_at	PEX5L	-2.61623	-1.82794	-0.788289
227957_at	GSN	-2.61623	-1.82794	-0.788289
1561602_at	LOC100129476	-2.04574	-1.2577	-0.788034
205862_at	GREB1	-2.04574	-1.2577	-0.788034
220660_at	LINC00474	-2.04574	-1.2577	-0.788034
227398_s_at	MIDN	-2.04574	-1.2577	-0.788034
240181_at	ZSCAN12	-2.04574	-1.2577	-0.788034
239015_at	THAP7-AS1	-0.49472	0.292238	-0.786957
1561307_at	-	-2.28142	-1.49472	-0.786697
242126_at	-	-2.28142	-1.49472	-0.786697
215404_x_at	FGFR1	0.878277	1.66434	-0.786062
1569925_at	LOC100507386	-1.52318	-0.737218	-0.785961
208358_s_at	UGT8	-1.52318	-0.737218	-0.785961
232882_at	-	-1.52318	-0.737218	-0.785961
236455_at	-	-1.52318	-0.737218	-0.785961
205326_at	RAMP3	-0.272718	0.513127	-0.785845
230160_x_at	-	-0.272718	0.513127	-0.785845
205172_x_at	CLTB	2.41729	3.20286	-0.785569
210893_at	-	-2.78505	-2.00002	-0.785026
239040_at	HNRNPD	-2.43653	-1.65204	-0.784483
226791_at	KIFC2	-0.329308	0.454605	-0.783913
209880_s_at	SELPLG	-0.0637384	0.718939	-0.782677
1556125_at	-	-1.66146	-0.878877	-0.782579
1564264_at	-	-1.66146	-0.878877	-0.782579
206072_at	UCN	-1.66146	-0.878877	-0.782579
215062_at	-	-1.66146	-0.878877	-0.782579
229575_at	-	-1.66146	-0.878877	-0.782579
232876_at	-	-1.66146	-0.878877	-0.782579
1554264_at	CKAP2	-2.31638	-1.53413	-0.782254
1562017_at	LOC100130654	-2.31638	-1.53413	-0.782254
1570533_at	CMPK1	-2.31638	-1.53413	-0.782254
241106_at	-	-2.31638	-1.53413	-0.782254
241449_at	-	-2.31638	-1.53413	-0.782254
241642_x_at	TLK1	-2.31638	-1.53413	-0.782254
210313_at	LILRA4	-0.99739	-0.215387	-0.782003
215985_at	ZNRD1-AS1	-0.99739	-0.215387	-0.782003
242290_at	TACC1	-0.99739	-0.215387	-0.782003
240499_at	-	0.771896	1.55318	-0.781288
1570293_at	TBL1X	-1.09247	-0.311737	-0.780737
227999_at	PWWP2B	-1.09247	-0.311737	-0.780737
214320_x_at	CYP2A6	-0.726266	0.0542493	-0.780516
231055_at	-	-0.726266	0.0542493	-0.780516
223888_s_at	LARS	1.10881	1.88932	-0.780509
243302_at	-	-0.904295	-0.124397	-0.779898
242471_at	SRGAP2P2	0.878277	1.65694	-0.778665
230332_at	ZCCHC7	1.78876	2.5669	-0.778141
214715_x_at	ZNF160	3.51009	4.28787	-0.77778
1562089_at	GLYATL1	-2.94324	-2.16683	-0.776406
1553411_s_at	SALL3	-2.21046	-1.43486	-0.775604
1564344_at	ATP9B	-2.21046	-1.43486	-0.775604
233393_at	-	-2.21046	-1.43486	-0.775604
237743_at	-	-2.21046	-1.43486	-0.775604
242913_at	CLIC6	-2.21046	-1.43486	-0.775604
207786_at	CYP2R1	0.507599	1.28223	-0.774628
228107_at	LOC100127983	-0.923183	-0.149851	-0.773332
233167_at	SELO	-0.923183	-0.149851	-0.773332
219428_s_at	PXMP4	-0.0394693	0.733077	-0.772546
232529_at	SP3	-0.0394693	0.733077	-0.772546
243933_at	-	1.03598	1.80817	-0.772189
221179_at	-	-1.42391	-0.651791	-0.772115
1555463_a_at	CHD6	-1.91349	-1.14169	-0.771797
221901_at	KIAA1644	-1.85542	-1.08374	-0.771684
222085_at	FAM174B	-1.85542	-1.08374	-0.771684
229976_at	MORN5	-1.85542	-1.08374	-0.771684
241254_at	-	-1.85542	-1.08374	-0.771684
215205_x_at	NCOR2	-0.960127	-0.188877	-0.77125
220758_s_at	ROBO4	-0.960127	-0.188877	-0.77125
226205_at	ANKRD13D	-0.960127	-0.188877	-0.77125
232548_at	GALNTL1	-0.960127	-0.188877	-0.77125
233362_at	ZNF341	-0.960127	-0.188877	-0.77125
1553125_x_at	WDR62	-1.95141	-1.18018	-0.771229
1557780_at	-	-1.95141	-1.18018	-0.771229
206278_at	PTAFR	-1.95141	-1.18018	-0.771229
210549_s_at	CCL23	-1.95141	-1.18018	-0.771229
216935_at	LINC00302	-1.95141	-1.18018	-0.771229
220912_at	-	-1.95141	-1.18018	-0.771229
1558802_at	-	-1.81699	-1.0459	-0.771084
205962_at	PAK2	-1.81699	-1.0459	-0.771084
1561126_at	-	-1.98907	-1.21886	-0.770215
210598_at	-	-1.98907	-1.21886	-0.770215
220424_at	NPHS2	-1.98907	-1.21886	-0.770215
232713_at	-	-1.98907	-1.21886	-0.770215
235492_at	RNF217	-1.98907	-1.21886	-0.770215
1557771_at	FHAD1	-1.77835	-1.00834	-0.770012
1562600_at	-	-1.77835	-1.00834	-0.770012
231419_at	LOC100505555	-1.77835	-1.00834	-0.770012
240518_at	LOC729291	-1.77835	-1.00834	-0.770012
235569_at	VPS37D	-0.526299	0.243702	-0.770001
236407_at	KCNE1	-2.69441	-1.92444	-0.769971
234948_at	SLC27A5	-0.761076	0.00863563	-0.769711
243825_at	BCL6B	-0.761076	0.00863563	-0.769711
218685_s_at	SMUG1	0.141814	0.911509	-0.769695
233355_at	LINC00176	0.214626	0.984239	-0.769613
210282_at	ZMYM2	-1.30607	-0.537251	-0.768822
227573_s_at	OBSL1	-1.30607	-0.537251	-0.768822
237756_at	KLHL23 /// PHOSPHO2 /// PHOSPHO2-KLHL23	-1.30607	-0.537251	-0.768822
243170_at	-	-1.30607	-0.537251	-0.768822
1558183_at	ZNF17	-2.02647	-1.2577	-0.768767
240343_at	-	-2.02647	-1.2577	-0.768767
244800_x_at	-	-2.02647	-1.2577	-0.768767
1556347_at	-	-0.867925	-0.099346	-0.768579
240094_at	-	-0.867925	-0.099346	-0.768579
233238_s_at	-	-1.73954	-0.971078	-0.768462
236853_at	TEX29	-1.73954	-0.971078	-0.768462
1563210_at	-	-1.70057	-0.934135	-0.766433
212755_at	MON2	-1.70057	-0.934135	-0.766433
1561135_at	-	-1.38457	-0.618559	-0.76601
214929_s_at	KIAA1109	-1.38457	-0.618559	-0.76601
215854_at	-	-1.38457	-0.618559	-0.76601
228405_at	RHPN1	-1.38457	-0.618559	-0.76601
236148_at	LOC100507568	-1.38457	-0.618559	-0.76601
244440_at	-	-1.38457	-0.618559	-0.76601
223543_at	PDZD4	-0.204435	0.561467	-0.765902
1555703_at	ST3GAL3	-2.08275	-1.31702	-0.765729
1559680_at	TTL	-2.08275	-1.31702	-0.765729
222696_at	AXIN2	-2.08275	-1.31702	-0.765729
232376_at	PCCA	-2.08275	-1.31702	-0.765729
244013_at	-	-2.08275	-1.31702	-0.765729
216869_at	PDE1C	-1.03495	-0.26971	-0.765241
203509_at	SORL1	-1.20791	-0.443921	-0.763985
229191_at	TBCD	-1.20791	-0.443921	-0.763985
206677_at	KRT31	-2.11947	-1.35623	-0.763237
244492_at	-	-2.11947	-1.35623	-0.763237
214998_at	AAK1	-2.55224	-1.7893	-0.762937
226785_at	ATP11C	-2.55224	-1.7893	-0.762937
236632_at	HHIP-AS1	-1.64109	-0.878877	-0.762214
243837_x_at	-	-1.64109	-0.878877	-0.762214
1570078_a_at	DOCK5	-0.674521	0.0875783	-0.762099
221297_at	GPRC5D	-0.674521	0.0875783	-0.762099
229855_at	RNF34	-0.674521	0.0875783	-0.762099
205986_at	AATK	-0.558344	0.203674	-0.762018
227073_at	MAP3K2	-0.558344	0.203674	-0.762018
230452_at	FLJ42351	-0.558344	0.203674	-0.762018
243467_at	-	-0.558344	0.203674	-0.762018
213650_at	GOLGA8A /// GOLGA8B /// LOC100508892	0.0195873	0.781498	-0.76191
235809_at	LIN54	-1.13074	-0.369241	-0.761501
238186_at	-	-1.13074	-0.369241	-0.761501
1557146_a_at	SSTR5-AS1	-1.26696	-0.505672	-0.761293
216704_at	-	-1.07279	-0.311737	-0.761051
1554772_at	C17orf57	-2.15588	-1.39552	-0.760362
1555273_at	GALNTL6	-2.15588	-1.39552	-0.760362
207034_s_at	GLI2	-2.15588	-1.39552	-0.760362
234459_at	PPHLN1	-2.15588	-1.39552	-0.760362
237406_at	NEK6	-2.15588	-1.39552	-0.760362
238302_at	-	-2.15588	-1.39552	-0.760362
1556188_a_at	ZNF555	-0.607607	0.152036	-0.759644
215258_at	CADM4	-1.34528	-0.585783	-0.759499
222198_at	-	-1.34528	-0.585783	-0.759499
239864_at	LOC100130175	-1.34528	-0.585783	-0.759499
1556513_at	ZNF573	-1.60186	-0.842872	-0.758992
1570592_a_at	-	-1.60186	-0.842872	-0.758992
1555515_a_at	FAM189B	-1.44435	-0.685473	-0.758872
219999_at	MAN2A2	-1.44435	-0.685473	-0.758872
222186_at	-	-1.44435	-0.685473	-0.758872
234594_at	ITPK1-AS1	-1.44435	-0.685473	-0.758872
244433_at	-	-1.44435	-0.685473	-0.758872
207452_s_at	CNTN5	-2.46994	-1.71152	-0.758418
222802_at	EDN1	-2.46994	-1.71152	-0.758418
236240_at	C4orf29	-0.0394693	0.718939	-0.758408
239348_at	-	-0.574831	0.18324	-0.758071
233419_at	-	-0.796298	-0.0384006	-0.757898
242119_at	PROX1	-0.796298	-0.0384006	-0.757898
206533_at	CHRNA5	-0.726266	0.031616	-0.757882
207051_at	SLC17A4	-0.83192	-0.0746901	-0.75723
218054_s_at	KXD1	-0.83192	-0.0746901	-0.75723
243785_at	LOC100272217	-0.83192	-0.0746901	-0.75723
233457_at	-	-2.19198	-1.43486	-0.75712
1553573_s_at	EFNA2	-2.58442	-1.82794	-0.756479
1560334_at	MEGF11	-2.36862	-1.61282	-0.755808
1561658_at	-	-2.36862	-1.61282	-0.755808
243822_at	-	-2.36862	-1.61282	-0.755808
235443_at	LOC100131067	0.482521	1.2383	-0.755775
205460_at	NPAS2	-1.56255	-0.80725	-0.755302
208154_at	-	-1.56255	-0.80725	-0.755302
216490_x_at	-	-1.56255	-0.80725	-0.755302
217120_s_at	MED14	-1.56255	-0.80725	-0.755302
223638_at	LOC100653178 /// NBPF3	-1.56255	-0.80725	-0.755302
233519_at	-	-1.56255	-0.80725	-0.755302
242514_at	-	-1.56255	-0.80725	-0.755302
244140_at	-	-1.56255	-0.80725	-0.755302
233615_at	CGA	-2.7552	-2.00002	-0.755173
1567010_at	-	-0.99739	-0.242329	-0.755061
215018_at	KIAA1731	-0.904295	-0.149851	-0.754444
239190_at	VRK3	-0.904295	-0.149851	-0.754444
242152_at	-	-2.67876	-1.92444	-0.754313
224890_s_at	C7orf59	3.17259	3.92651	-0.753922
229378_at	STOX1	-2.50299	-1.75049	-0.752495
229094_at	ATP6V0E2-AS1	0.0425677	0.795039	-0.752471
230651_at	-	-0.151839	0.600549	-0.752388
239562_at	MTHFD2L	-0.151839	0.600549	-0.752388
1569108_a_at	ZNF589	-1.09247	-0.340259	-0.752214
1552982_a_at	FGF4	-2.24611	-1.49472	-0.751388
1560014_s_at	PDXDC1	-2.24611	-1.49472	-0.751388
212976_at	LRRC8B	-2.24611	-1.49472	-0.751388
206207_at	CLC	-1.52318	-0.772027	-0.751152
221333_at	FOXP3	-1.52318	-0.772027	-0.751152
234539_at	ADARB1	-1.52318	-0.772027	-0.751152
242350_s_at	LOC100128098	-1.52318	-0.772027	-0.751152
1564227_at	-	-2.40275	-1.65204	-0.750711
218764_at	PRKCH	-2.40275	-1.65204	-0.750711
32625_at	NPR1	-1.53937	-0.789078	-0.750289
229062_at	ARL9	-0.64084	0.109379	-0.750219
218066_at	SLC12A7	0.120331	0.870526	-0.750196
217035_at	SKAP2	-0.526299	0.223826	-0.750125
220943_s_at	C2orf56	-0.204435	0.545533	-0.749968
1553133_at	C9orf72	0.965331	1.71508	-0.74975
1562031_at	JAK2	0.194192	0.94226	-0.748068
226198_at	TOM1L2	0.194192	0.94226	-0.748068
223409_at	-	-0.417644	0.329927	-0.747571
1556896_at	LOC284751	-2.28142	-1.53413	-0.747287
209386_at	TM4SF1	-2.28142	-1.53413	-0.747287
211046_at	KCNH6	-2.28142	-1.53413	-0.747287
1564473_at	ESCO2	-1.48377	-0.737218	-0.74655
224371_at	ADAMTSL1	-1.48377	-0.737218	-0.74655
219875_s_at	DESI2	-0.0274489	0.718939	-0.746388
1557964_at	EIF4G2	0.340879	1.08689	-0.746012
235513_at	-	-0.387734	0.357565	-0.745299
203203_s_at	KRR1	2.45645	3.20159	-0.745133
220733_at	SLC26A1	-0.960127	-0.215387	-0.744739
232565_at	-	-0.432969	0.311205	-0.744174
243185_at	LOC100507228	-0.432969	0.311205	-0.744174
235397_at	LINC00174	-0.867925	-0.124397	-0.743528
232706_s_at	TRABD	0.264494	1.00769	-0.743196
1557239_at	BBX	-2.31638	-1.5735	-0.742881
221349_at	VPREB1	-2.31638	-1.5735	-0.742881
1566029_at	-	-0.0883943	0.653543	-0.741938
220357_s_at	SGK2	-0.0883943	0.653543	-0.741938
216325_x_at	RTEL1 /// RTEL1-TNFRSF6B /// TNFRSF6B	-0.558344	0.18324	-0.741584
218444_at	ALG12	-0.558344	0.18324	-0.741584
226231_at	PAWR	0.254654	0.996012	-0.741358
1553120_at	CLSPN	-1.24675	-0.505672	-0.741079
1557008_at	LOC340107	-1.24675	-0.505672	-0.741079
207586_at	SHH	-1.24675	-0.505672	-0.741079
223898_at	ZNF670	-1.24675	-0.505672	-0.741079
230704_s_at	ITGB4	-1.24675	-0.505672	-0.741079
233148_at	PODN	-1.24675	-0.505672	-0.741079
237813_at	PCBP2	-1.24675	-0.505672	-0.741079
244389_at	TLK1	-1.24675	-0.505672	-0.741079
205456_at	CD3E	-0.329308	0.411302	-0.74061
203235_at	THOP1	1.39525	2.13538	-0.740127
215954_s_at	CACTIN	0.626841	1.36627	-0.739427
229212_at	-	0.0425677	0.781498	-0.73893
235706_at	CPM	-1.42391	-0.685473	-0.738434
212821_at	PLEKHG3	-0.49472	0.243702	-0.738422
1552843_at	SLC26A1	-2.35101	-1.61282	-0.738189
213222_at	PLCB1	-2.35101	-1.61282	-0.738189
219689_at	SEMA3G	-2.35101	-1.61282	-0.738189
238890_at	BRWD1	-2.35101	-1.61282	-0.738189
242920_at	-	-0.151839	0.585043	-0.736882
222128_at	NSUN6	-1.87533	-1.14169	-0.73364
244190_at	THAP5	-1.87533	-1.14169	-0.73364
231427_at	LOC284648	-1.20791	-0.474561	-0.733344
233145_at	CSMD2	-1.20791	-0.474561	-0.733344
236561_at	TGFBR1	-1.20791	-0.474561	-0.733344
1552570_at	TSPEAR	-1.91349	-1.18018	-0.733311
201451_x_at	RHEB	-1.91349	-1.18018	-0.733311
202493_x_at	CSH1	-1.91349	-1.18018	-0.733311
220522_at	CRB1	-1.91349	-1.18018	-0.733311
234317_s_at	STOX2	-1.91349	-1.18018	-0.733311
237432_at	-	-1.91349	-1.18018	-0.733311
240213_at	-	-1.91349	-1.18018	-0.733311
240404_at	-	-1.91349	-1.18018	-0.733311
243489_at	-	-1.91349	-1.18018	-0.733311
34726_at	CACNB3	-0.519505	0.213788	-0.733293
233187_s_at	-	-1.81699	-1.08374	-0.733247
237666_at	XRRA1	-1.81699	-1.08374	-0.733247
243239_at	SAMM50	-1.81699	-1.08374	-0.733247
240205_x_at	-	0.70842	1.44138	-0.732964
1569615_at	-	-1.38457	-0.651791	-0.732778
227405_s_at	FZD8	-1.38457	-0.651791	-0.732778
229807_s_at	-	-1.38457	-0.651791	-0.732778
234042_at	TAS2R43 /// TAS2R45	-1.38457	-0.651791	-0.732778
233000_x_at	DPH3P1	-0.83192	-0.099346	-0.732574
241584_at	-	-0.83192	-0.099346	-0.732574
1561749_at	-	-1.95141	-1.21886	-0.732551
208140_s_at	LRRC48	-1.95141	-1.21886	-0.732551
242188_at	-	-1.95141	-1.21886	-0.732551
242965_at	-	-1.95141	-1.21886	-0.732551
220751_s_at	C5orf4	-1.07279	-0.340259	-0.732528
235102_x_at	SNORD3B-1 /// SNORD3B-2 /// SNORD3D	-1.07279	-0.340259	-0.732528
241261_x_at	-	-1.07279	-0.340259	-0.732528
237716_at	-	-1.77835	-1.0459	-0.732451
241728_at	-	-1.77835	-1.0459	-0.732451
1561122_a_at	RAD51B	-1.13074	-0.398686	-0.732056
206509_at	PIP	-1.13074	-0.398686	-0.732056
216560_x_at	IGLC1	-1.13074	-0.398686	-0.732056
239268_at	NDUFS1	-1.13074	-0.398686	-0.732056
243153_at	CDK5RAP2	-1.13074	-0.398686	-0.732056
222354_at	F11R	-2.69441	-1.96236	-0.732053
229440_at	RBM47	-2.69441	-1.96236	-0.732053
221531_at	WDR61	3.8754	4.60715	-0.731755
211130_x_at	EDA	-1.98907	-1.2577	-0.73137
228564_at	LOC375295	-1.98907	-1.2577	-0.73137
242222_at	LOC151009 /// LOC440894	-1.98907	-1.2577	-0.73137
1558144_at	MEG3	-1.73954	-1.00834	-0.731199
202994_s_at	FBLN1	-1.73954	-1.00834	-0.731199
225807_at	AJUBA	-1.73954	-1.00834	-0.731199
231813_s_at	COG1	-1.73954	-1.00834	-0.731199
240542_at	-	-1.73954	-1.00834	-0.731199
215671_at	PDE4B	0.507599	1.2383	-0.730697
1562713_a_at	NETO1	-2.5197	-1.7893	-0.730396
242163_at	THRAP3	-2.5197	-1.7893	-0.730396
201806_s_at	ATXN2L	-0.258758	0.471569	-0.730327
234340_at	-	-2.61623	-1.88629	-0.729942
217324_at	-	-1.26696	-0.537251	-0.729714
241368_at	PLIN5	-1.26696	-0.537251	-0.729714
210278_s_at	AP4S1	1.32645	2.05605	-0.729609
220237_at	ATG3	0.254654	0.984239	-0.729585
217169_at	IGHA1 /// IGHG1 /// IGHM	-1.70057	-0.971078	-0.729489
233862_at	-	-1.70057	-0.971078	-0.729489
242737_at	-	-1.70057	-0.971078	-0.729489
202516_s_at	DLG1	-0.113445	0.61589	-0.729335
206869_at	CHAD	-0.674521	0.0542493	-0.72877
211265_at	PTGER3	-2.85832	-2.13042	-0.727898
1563228_x_at	SLC38A10	-0.99739	-0.26971	-0.72768
215367_at	KIAA1614	-0.99739	-0.26971	-0.72768
244400_at	VPS33A	-0.99739	-0.26971	-0.72768
210290_at	ZNF174	0.183861	0.911509	-0.727648
236750_at	-	0.540373	1.26773	-0.727359
1552890_a_at	CABP4	-1.66146	-0.934135	-0.727321
1567045_at	-	-1.66146	-0.934135	-0.727321
215036_at	IGLC1	-1.66146	-0.934135	-0.727321
229183_at	KCTD1	-1.66146	-0.934135	-0.727321
232545_at	LRRC29	-1.13074	-0.40386	-0.726882
1570372_at	-	-1.34528	-0.618559	-0.726724
203143_s_at	KIAA0040	-1.34528	-0.618559	-0.726724
213600_at	SIPA1L3	-1.34528	-0.618559	-0.726724
239882_at	-	-1.34528	-0.618559	-0.726724
1555307_at	TTF2	-2.08275	-1.35623	-0.726518
1556398_a_at	-	-2.08275	-1.35623	-0.726518
233241_at	PLK1S1	-2.08275	-1.35623	-0.726518
218202_x_at	MRPL44	1.20394	1.92978	-0.725841
202826_at	SPINT1	-1.16923	-0.443921	-0.725307
207367_at	ATP12A	-1.16923	-0.443921	-0.725307
228878_s_at	CFC1B	-1.16923	-0.443921	-0.725307
242673_at	-	-0.432969	0.292238	-0.725207
1562418_at	-	-2.72499	-2.00002	-0.724961
229819_at	A1BG	-0.0274489	0.697468	-0.724917
1552772_at	CLEC4D	-2.11947	-1.39552	-0.723951
1555962_at	B3GNT7	-2.11947	-1.39552	-0.723951
1569683_at	XYLB	-2.11947	-1.39552	-0.723951
207032_s_at	CRISP1	-2.11947	-1.39552	-0.723951
224488_s_at	SPON1	-2.11947	-1.39552	-0.723951
242275_at	-	-2.11947	-1.39552	-0.723951
244838_at	-	-2.11947	-1.39552	-0.723951
229514_at	C14orf118	-0.1389	0.585043	-0.723943
217586_x_at	-	1.2393	1.96315	-0.723847
227298_at	FLJ37798	0.162988	0.886427	-0.723439
1562869_at	-	-1.09247	-0.369241	-0.723233
210419_at	BARX2	-1.09247	-0.369241	-0.723233
220090_at	CRNN	-1.09247	-0.369241	-0.723233
215660_s_at	MAST2	-1.03495	-0.311737	-0.723214
230020_at	NAA38	-1.03495	-0.311737	-0.723214
239808_at	-	-1.03495	-0.311737	-0.723214
203619_s_at	FAIM2	-1.60186	-0.878877	-0.722987
217661_x_at	SIX5	-1.60186	-0.878877	-0.722987
225825_at	C20orf194	-1.60186	-0.878877	-0.722987
230688_at	-	-1.60186	-0.878877	-0.722987
240729_at	FAM194A	-1.60186	-0.878877	-0.722987
229605_at	CYB5RL	-0.329308	0.393611	-0.722918
1559078_at	-	0.679286	1.4021	-0.722818
232540_x_at	-	-0.0037487	0.718939	-0.722687
228539_at	-	-0.761076	-0.0384006	-0.722675
232431_at	NR3C1	1.16768	1.88932	-0.721634
220909_at	TRIM46	-0.796298	-0.0746901	-0.721608
228210_at	NXPH3	-0.796298	-0.0746901	-0.721608
220422_at	UBQLN3	-2.15588	-1.43486	-0.721025
231363_at	LELP1	-2.15588	-1.43486	-0.721025
238365_s_at	C1orf228	-2.15588	-1.43486	-0.721025
243923_at	-	-2.15588	-1.43486	-0.721025
218416_s_at	SLC48A1	-1.30607	-0.585783	-0.720289
232292_at	-	-1.30607	-0.585783	-0.720289
242008_at	-	1.5031	2.22314	-0.720042
1553889_at	MRGPRX2	-1.56255	-0.842872	-0.719681
1556859_a_at	LOC285740	-1.56255	-0.842872	-0.719681
206179_s_at	TPPP	-1.56255	-0.842872	-0.719681
231991_at	C20orf160	-1.56255	-0.842872	-0.719681
233394_at	NFIB	-1.56255	-0.842872	-0.719681
235540_at	GNRH1	-1.56255	-0.842872	-0.719681
223552_at	LRRC4	-0.0883943	0.631069	-0.719464
1553155_x_at	ATP6V0D2	-2.46994	-1.75049	-0.719445
1553663_a_at	NPB	0.826067	1.54519	-0.719127
220185_at	SPTBN4	-0.49472	0.223826	-0.718546
1553396_a_at	CCDC13	-0.867925	-0.149851	-0.718074
207355_at	SLC1A7	-0.867925	-0.149851	-0.718074
215577_at	-	-0.960127	-0.242329	-0.717797
231352_at	SLC22A8	-0.387734	0.329927	-0.717661
1566425_at	-	0.194192	0.911509	-0.717317
1569368_at	LOC283693	-0.708642	0.00863563	-0.717278
218359_at	NRSN2	0.439731	1.15673	-0.717002
1559336_at	-	-0.607607	0.109379	-0.716986
215153_at	NOS1AP	-0.607607	0.109379	-0.716986
242585_at	LOC100131067	-0.607607	0.109379	-0.716986
1561979_at	LOC100505635	-2.36862	-1.65204	-0.716581
1559670_at	LOC100506489	-2.67876	-1.96236	-0.716395
232297_at	KLHL5	0.065201	0.781498	-0.716297
1555164_at	KIF26B	-1.52318	-0.80725	-0.715929
215144_at	-	-1.52318	-0.80725	-0.715929
207200_at	OTC	-2.21046	-1.49472	-0.715742
213544_at	ING2	-2.21046	-1.49472	-0.715742
221304_at	UGT1A8	-2.21046	-1.49472	-0.715742
235111_at	LSAMP	-2.21046	-1.49472	-0.715742
236982_at	-	-2.21046	-1.49472	-0.715742
238387_s_at	LINC00226	-2.21046	-1.49472	-0.715742
239152_at	-	-2.21046	-1.49472	-0.715742
235680_at	-	-0.904295	-0.188877	-0.715418
242010_at	-	-0.904295	-0.188877	-0.715418
244208_at	-	-0.904295	-0.188877	-0.715418
235274_at	-	1.4737	2.18765	-0.713942
1561216_at	-	-2.97087	-2.25706	-0.713805
1555142_at	SLC9B1	-1.85542	-1.14169	-0.713729
1566609_at	-	-1.85542	-1.14169	-0.713729
206964_at	NAT8B	-1.85542	-1.14169	-0.713729
219014_at	PLAC8	-1.85542	-1.14169	-0.713729
228447_at	AKAP17A	-1.85542	-1.14169	-0.713729
1553661_a_at	HUS1B	-2.50299	-1.7893	-0.713683
237928_at	-	-2.50299	-1.7893	-0.713683
219653_at	LSM14B	0.0195873	0.733077	-0.71349
1566424_at	-	-0.258758	0.454605	-0.713363
229710_at	-	0.909974	1.62318	-0.713205
209403_at	LOC100510707 /// TBC1D3 /// TBC1D3B /// TBC1D3C /// TBC1D3F /// TBC1D3G /// TBC1D3H	1.48216	2.19532	-0.713162
223318_s_at	ALKBH7	1.93458	2.64748	-0.712905
237934_at	-	-2.24611	-1.53413	-0.711977
239881_at	-	-2.24611	-1.53413	-0.711977
220922_s_at	SPANXA1 /// SPANXA2 /// SPANXB1 /// SPANXB2 /// SPANXC /// SPANXF1	-1.48377	-0.772027	-0.711741
241212_at	-	-1.48377	-0.772027	-0.711741
242484_at	TTC9B	-1.48377	-0.772027	-0.711741
243054_at	-	-1.48377	-0.772027	-0.711741
243677_at	GORASP1	-1.48377	-0.772027	-0.711741
206706_at	NTF3	-0.726266	-0.0147004	-0.711566
215274_at	SLC12A3	-0.726266	-0.0147004	-0.711566
238014_at	TMEM194B	-0.726266	-0.0147004	-0.711566
206169_x_at	ZC3H7B	1.63413	2.34552	-0.711388
227466_at	FAM200B	0.482521	1.19299	-0.710465
227490_at	WDFY2	0.482521	1.19299	-0.710465
237383_at	-	1.54003	2.25043	-0.710397
232333_at	-	0.744029	1.45424	-0.710214
215495_s_at	SAMD4A	-0.272718	0.43744	-0.710158
1563302_at	-	0.09853	0.808454	-0.709924
1569009_s_at	FAM201B /// LOC100132249	-0.417644	0.292238	-0.709881
238437_at	ZNF805	-0.417644	0.292238	-0.709881
1562760_at	-	-1.24675	-0.537251	-0.7095
1570653_at	-	-2.02647	-1.31702	-0.709445
214852_x_at	VPS13A	-2.02647	-1.31702	-0.709445
234357_at	-	-2.02647	-1.31702	-0.709445
1563027_at	-	-2.28142	-1.5735	-0.707913
230984_s_at	-	-2.28142	-1.5735	-0.707913
240694_at	-	-2.28142	-1.5735	-0.707913
242064_at	SDK2	-2.28142	-1.5735	-0.707913
243827_at	-	-2.28142	-1.5735	-0.707913
222310_at	SCAF4	-0.923183	-0.215387	-0.707796
231567_s_at	CCDC62	-0.923183	-0.215387	-0.707796
243370_at	CAPRIN1	-0.923183	-0.215387	-0.707796
1569024_at	FAM13A	0.8654	1.57297	-0.70757
234086_at	-	-0.83192	-0.124397	-0.707523
231005_at	-	-0.177925	0.529421	-0.707346
237630_s_at	FLJ10661	-0.46361	0.243702	-0.707312
1561726_s_at	-	-1.44435	-0.737218	-0.707127
223620_at	GPR34	-1.44435	-0.737218	-0.707127
232326_at	C8orf56	-1.44435	-0.737218	-0.707127
216726_at	VENTXP1	-1.64109	-0.934135	-0.706956
210242_x_at	ST20	1.79556	2.50232	-0.706765
217897_at	FXYD6	-0.674521	0.031616	-0.706137
232796_at	-	-0.674521	0.031616	-0.706137
213688_at	CALM1 /// CALM2 /// CALM3	-0.432969	0.273019	-0.705988
244095_at	ANKFN1	-0.574831	0.130862	-0.705694
1560199_x_at	-	0.303189	1.00769	-0.704501
222358_x_at	-	0.499288	1.20318	-0.70389
1564656_at	-	-2.31638	-1.61282	-0.703569
203325_s_at	COL5A1	-2.31638	-1.61282	-0.703569
221390_s_at	ASB12 /// MTMR8	-1.07279	-0.369241	-0.703546
243626_at	-	-1.07279	-0.369241	-0.703546
237388_at	-	0.065201	0.767828	-0.702627
1561155_at	-	-1.20791	-0.505672	-0.702234
211538_s_at	HSPA2	-1.20791	-0.505672	-0.702234
227744_s_at	HNRNPD	-1.20791	-0.505672	-0.702234
228629_s_at	WWTR1-AS1	-1.20791	-0.505672	-0.702234
244868_at	-	-1.20791	-0.505672	-0.702234
205676_at	CYP27B1	0.264494	0.966397	-0.701903
244778_x_at	-	0.556485	1.25799	-0.701502
232396_at	-	-0.0037487	0.697468	-0.701217
212925_at	C19orf21	0.283971	0.984239	-0.700268
213813_x_at	-	1.04743	1.74678	-0.699354
1554987_at	GOLGA3	-1.38457	-0.685473	-0.699097
229008_at	WDR60	-1.38457	-0.685473	-0.699097
243793_at	AHDC1	-1.38457	-0.685473	-0.699097
1552740_at	C2orf15 /// MRPL30	-2.35101	-1.65204	-0.698963
1564165_at	LOC100630923	-2.35101	-1.65204	-0.698963
233692_at	-	-2.35101	-1.65204	-0.698963
240533_at	-	-2.35101	-1.65204	-0.698963
1560209_at	-	-2.7552	-2.05669	-0.69851
216981_x_at	SPN	-0.49472	0.203674	-0.698394
232206_at	ULK4	-0.49472	0.203674	-0.698394
1568782_at	RP2	-2.58442	-1.88629	-0.698132
1569790_at	-	-2.58442	-1.88629	-0.698132
218265_at	SECISBP2	0.422254	1.11955	-0.697292
1560889_a_at	-	-2.19198	-1.49472	-0.697258
1565706_at	-	-2.19198	-1.49472	-0.697258
207913_at	CYP2F1	-2.19198	-1.49472	-0.697258
231033_at	-	-2.19198	-1.49472	-0.697258
1560405_at	-	-0.796298	-0.099346	-0.696952
241448_at	-	0.09853	0.795039	-0.696509
215048_at	ZNF280B	-0.258758	0.43744	-0.696198
240124_at	-	-0.0274489	0.668334	-0.695783
1553544_at	GPR101	-0.607607	0.0875783	-0.695186
214019_at	-	-0.607607	0.0875783	-0.695186
223832_s_at	CAPNS2	-0.607607	0.0875783	-0.695186
235962_at	AZI2	-0.607607	0.0875783	-0.695186
1570303_at	-	-1.87533	-1.18018	-0.695154
220958_at	ULK4	-1.87533	-1.18018	-0.695154
220277_at	CXXC4	-0.64084	0.0542493	-0.695089
215032_at	RREB1	-1.03495	-0.340259	-0.694691
233270_x_at	-	-1.03495	-0.340259	-0.694691
236382_at	WRAP73	-1.03495	-0.340259	-0.694691
205927_s_at	CTSE	-1.16923	-0.474561	-0.694667
216024_at	DNM2	-1.16923	-0.474561	-0.694667
204983_s_at	GPC4	-1.91349	-1.21886	-0.694633
216198_at	ATF7IP	-1.91349	-1.21886	-0.694633
220532_s_at	TMEM176B	-1.91349	-1.21886	-0.694633
239646_at	-	-1.91349	-1.21886	-0.694633
1555339_at	RAP1A	-1.77835	-1.08374	-0.694614
231769_at	FBXO6	-1.77835	-1.08374	-0.694614
239093_at	HOGA1	-1.77835	-1.08374	-0.694614
233775_x_at	LOC100289333	0.80599	1.50043	-0.694444
1566084_at	-	-0.300785	0.393611	-0.694396
216562_at	-	-0.300785	0.393611	-0.694396
232803_at	-	-0.300785	0.393611	-0.694396
242755_at	-	-2.69441	-2.00002	-0.694389
242909_at	-	-2.69441	-2.00002	-0.694389
211868_x_at	IGH@ /// IGHA1 /// IGHA2 /// IGHD /// IGHG1 /// IGHG2 /// IGHG3 /// IGHM /// IGHV4-31 /// LOC100291917	-1.09247	-0.398686	-0.693788
229702_at	CSNK1G3	-1.09247	-0.398686	-0.693788
216283_s_at	PVR	-1.95141	-1.2577	-0.693707
220911_s_at	NYNRIN	-1.95141	-1.2577	-0.693707
239125_at	SLC25A5-AS1	-1.95141	-1.2577	-0.693707
243564_at	PDE1C	-1.95141	-1.2577	-0.693707
1560145_at	MKLN1	0.499288	1.19299	-0.693698
1556589_at	-	-1.73954	-1.0459	-0.693638
1557924_s_at	ALPL	-1.73954	-1.0459	-0.693638
1569153_at	-	-1.73954	-1.0459	-0.693638
1570496_at	-	-1.73954	-1.0459	-0.693638
209368_at	EPHX2	-1.73954	-1.0459	-0.693638
223876_at	SPATA16	-1.73954	-1.0459	-0.693638
241511_at	-	-1.73954	-1.0459	-0.693638
243223_at	-	-1.73954	-1.0459	-0.693638
215066_at	PTPRF	-1.34528	-0.651791	-0.693491
216427_at	-	-1.34528	-0.651791	-0.693491
232281_at	LOC148189	-1.34528	-0.651791	-0.693491
238689_at	GPR110	-1.34528	-0.651791	-0.693491
238740_at	AARSD1 /// PTGES3L	-1.34528	-0.651791	-0.693491
242199_at	-	-1.34528	-0.651791	-0.693491
233304_at	NFIB	0.404562	1.09786	-0.693296
204540_at	EEF1A2	-1.70057	-1.00834	-0.692226
210267_at	NIPAL3	-1.70057	-1.00834	-0.692226
216792_at	-	-1.70057	-1.00834	-0.692226
227652_at	FAM69B	-1.70057	-1.00834	-0.692226
233762_at	-	-1.70057	-1.00834	-0.692226
1564295_at	FLJ25917	-2.61623	-1.92444	-0.691785
240467_at	-	-2.5197	-1.82794	-0.691762
230372_at	HAS2	-2.40275	-1.71152	-0.691234
242769_at	-	-2.40275	-1.71152	-0.691234
243021_at	-	-2.40275	-1.71152	-0.691234
216037_x_at	TCF7L2	0.439731	1.13027	-0.690538
227384_s_at	LOC727820 /// LOC728855 /// LOC728875	0.439731	1.13027	-0.690538
217677_at	PLEKHA2	0.0425677	0.733077	-0.690509
1556155_at	-	-0.960127	-0.26971	-0.690417
243996_at	-	-0.960127	-0.26971	-0.690417
221790_s_at	LDLRAP1	-1.66146	-0.971078	-0.690377
229003_x_at	FAM69B	-1.66146	-0.971078	-0.690377
233121_at	-	-1.66146	-0.971078	-0.690377
228630_at	ZNF84	0.6115	1.30133	-0.68983
242476_at	-	2.96344	3.65299	-0.689555
206549_at	INSL4	-2.04574	-1.35623	-0.689501
217688_at	-	-2.04574	-1.35623	-0.689501
235913_at	ZNF880	-2.04574	-1.35623	-0.689501
237221_at	-	-2.04574	-1.35623	-0.689501
1558385_at	-	-0.558344	0.130862	-0.689206
211089_s_at	NEK3	-0.904295	-0.215387	-0.688908
221115_s_at	LENEP	-0.904295	-0.215387	-0.688908
229364_at	LOC100631377	-0.358289	0.329927	-0.688216
207746_at	POLQ	1.40418	2.09215	-0.687973
200785_s_at	LRP1	-0.726266	-0.0384006	-0.687866
230949_at	SLC23A3	-0.726266	-0.0384006	-0.687866
233006_at	38231	-0.726266	-0.0384006	-0.687866
234506_at	-	-0.726266	-0.0384006	-0.687866
1562456_at	-	-1.30607	-0.618559	-0.687513
234053_at	-	-1.30607	-0.618559	-0.687513
241923_x_at	NANS	-1.30607	-0.618559	-0.687513
208535_x_at	COL13A1	-0.46361	0.223826	-0.687435
219793_at	SNX16	-0.46361	0.223826	-0.687435
229762_at	-	-0.46361	0.223826	-0.687435
1554568_at	DYNLRB1	-2.08275	-1.39552	-0.687231
1558199_at	FN1	-2.08275	-1.39552	-0.687231
1562821_a_at	DSCAM-AS1	-2.08275	-1.39552	-0.687231
1566935_at	TYRO3P	-2.08275	-1.39552	-0.687231
203304_at	BAMBI	-2.08275	-1.39552	-0.687231
217021_at	CYB5A	-2.08275	-1.39552	-0.687231
240031_at	MSRA	-2.08275	-1.39552	-0.687231
232868_at	C9orf11	-1.13074	-0.443921	-0.686821
239155_at	CXADR	-1.13074	-0.443921	-0.686821
215208_x_at	RPL35A	0.878277	1.56509	-0.686812
244536_at	-	1.09784	1.78461	-0.686766
216959_x_at	NRCAM	-1.42391	-0.737218	-0.686688
236159_x_at	-	-1.42391	-0.737218	-0.686688
240954_at	-	-1.42391	-0.737218	-0.686688
242079_at	RGS12	-1.42391	-0.737218	-0.686688
220335_x_at	CES3	0.183861	0.870526	-0.686666
244555_at	-	0.422254	1.10874	-0.686489
231691_at	C3P1	-0.761076	-0.0746901	-0.686385
234133_s_at	LOC728543	-0.761076	-0.0746901	-0.686385
215129_at	PIK3C2G	-2.43653	-1.75049	-0.686033
215864_at	-	-2.43653	-1.75049	-0.686033
233036_at	-	-2.43653	-1.75049	-0.686033
233004_x_at	-	-0.231377	0.454605	-0.685983
1554641_a_at	TET3	-0.99739	-0.311737	-0.685653
216082_at	NEU3	-0.99739	-0.311737	-0.685653
224929_at	TMEM173	-0.99739	-0.311737	-0.685653
1565920_at	-	-2.64767	-1.96236	-0.685313
215324_at	SEMA3D	-2.64767	-1.96236	-0.685313
217098_s_at	ZSCAN12	-2.64767	-1.96236	-0.685313
1565786_x_at	FLJ45482	0.70842	1.39323	-0.684809
205722_s_at	GFRA2	-2.11947	-1.43486	-0.684613
235105_at	-	-2.11947	-1.43486	-0.684613
235726_at	ZBTB10	-2.11947	-1.43486	-0.684613
235945_at	SRD5A2	-2.11947	-1.43486	-0.684613
225588_s_at	TMEM129	-0.1389	0.545533	-0.684433
1563963_at	-	-2.81455	-2.13042	-0.684125
232072_at	-	-1.56255	-0.878877	-0.683676
238227_at	-	-1.56255	-0.878877	-0.683676
243116_at	PIP5KL1	-1.56255	-0.878877	-0.683676
216183_at	TGM2	-0.674521	0.00863563	-0.683157
238069_at	LOC100506090	-0.674521	0.00863563	-0.683157
237006_at	-	0.642021	1.32486	-0.682839
241681_at	-	3.29408	3.97639	-0.682317
214070_s_at	ATP10B	-0.83192	-0.149851	-0.682069
228669_x_at	PARP10	-0.83192	-0.149851	-0.682069
232918_at	LOC541471	0.065201	0.747078	-0.681877
241786_at	-	0.065201	0.747078	-0.681877
227052_at	-	1.35436	2.03624	-0.681874
219116_s_at	DCUN1D2	-0.151839	0.529421	-0.681261
205766_at	TCAP	-1.26696	-0.585783	-0.681181
226704_at	UBE2J2	-1.26696	-0.585783	-0.681181
237654_at	PPP1R36	-1.26696	-0.585783	-0.681181
240608_at	-	-1.26696	-0.585783	-0.681181
244624_at	RPS27A	-1.26696	-0.585783	-0.681181
219854_at	ZNF14	-0.923183	-0.242329	-0.680854
239789_at	C11orf49	-0.923183	-0.242329	-0.680854
242736_at	-	-0.923183	-0.242329	-0.680854
1558803_at	-	-2.46994	-1.7893	-0.680633
228362_s_at	FAM26F	-2.46994	-1.7893	-0.680633
234059_at	-	-2.46994	-1.7893	-0.680633
207724_s_at	SPAST	0.0874958	0.767828	-0.680332
1559640_at	ANKFN1	-1.52318	-0.842872	-0.680307
231566_at	NOXRED1	-1.52318	-0.842872	-0.680307
242192_at	-	-1.52318	-0.842872	-0.680307
235983_at	-	-0.867925	-0.188877	-0.679048
239944_at	-	-0.867925	-0.188877	-0.679048
1567664_at	-	-2.67876	-2.00002	-0.678731
243041_s_at	-	-2.67876	-2.00002	-0.678731
211704_s_at	SPIN2A /// SPIN2B	0.162988	0.841456	-0.678468
227254_at	POU2F1	1.36355	2.04193	-0.678378
1555608_at	CAPRIN2	-0.526299	0.152036	-0.678335
222515_x_at	TMEM165	-0.526299	0.152036	-0.678335
226158_at	KLHL24	-0.526299	0.152036	-0.678335
227437_at	LOC100506668	0.499288	1.17756	-0.678272
1562529_s_at	-	0.715612	1.39323	-0.677616
65438_at	KIAA1609	-1.20791	-0.530457	-0.677449
217052_x_at	-	1.25913	1.9359	-0.676777
204757_s_at	C2CD2L	0.234777	0.911509	-0.676731
215930_s_at	CTAGE5	-0.432969	0.243702	-0.676672
216680_s_at	EPHB4	-0.432969	0.243702	-0.676672
220824_at	-	-0.432969	0.243702	-0.676672
1556739_at	GOLGA8IP	-1.48377	-0.80725	-0.676518
215630_at	-	-1.48377	-0.80725	-0.676518
215750_at	-	-1.48377	-0.80725	-0.676518
216343_at	-	-1.48377	-0.80725	-0.676518
232223_at	-	-1.48377	-0.80725	-0.676518
232925_at	-	-1.48377	-0.80725	-0.676518
233593_at	-	-1.48377	-0.80725	-0.676518
234887_at	-	-1.48377	-0.80725	-0.676518
236099_at	-	-1.48377	-0.80725	-0.676518
236507_at	ZDHHC3	-1.48377	-0.80725	-0.676518
239981_x_at	-	-1.48377	-0.80725	-0.676518
214860_at	SLC9A7	-0.300785	0.3757	-0.676485
229880_at	LOC100506014	0.194192	0.870526	-0.676335
1556670_at	LOC100505624	-2.21046	-1.53413	-0.676331
236963_at	-	-2.21046	-1.53413	-0.676331
241788_x_at	-	-2.21046	-1.53413	-0.676331
242154_x_at	LRR1	0.70842	1.3843	-0.675878
237626_at	-	0.897378	1.57297	-0.675592
243176_at	ARL5A	0.77878	1.45424	-0.675462
211095_at	NF1	-1.81699	-1.14169	-0.675293
211441_x_at	CYP3A43	-1.81699	-1.14169	-0.675293
230992_at	BTNL9	-1.81699	-1.14169	-0.675293
232328_at	ZNF552	-1.81699	-1.14169	-0.675293
240290_at	LOC100507109	-1.81699	-1.14169	-0.675293
241391_at	-	-1.81699	-1.14169	-0.675293
1554220_a_at	-	-1.85542	-1.18018	-0.675243
1569912_at	-	-1.85542	-1.18018	-0.675243
208059_at	CCR8	-1.85542	-1.18018	-0.675243
208261_x_at	IFNA10	-1.85542	-1.18018	-0.675243
212743_at	RCHY1	-1.85542	-1.18018	-0.675243
219535_at	HUNK	-1.85542	-1.18018	-0.675243
221312_at	GLP2R	-1.85542	-1.18018	-0.675243
208367_x_at	CYP3A4	-2.50299	-1.82794	-0.675049
236610_at	-	0.120331	0.795039	-0.674708
223451_s_at	CKLF	4.33313	5.00759	-0.674463
232615_at	-	0.482521	1.15673	-0.674212
243286_at	-	0.482521	1.15673	-0.674212
1561206_at	KLHL8	-1.07279	-0.398686	-0.674102
236817_at	ADAT2	0.322157	0.996012	-0.673856
223327_x_at	AGSK1 /// LOC727751 /// LOC727849	0.934839	1.60792	-0.673076
1554182_at	TRIM73 /// TRIM74	-2.24611	-1.5735	-0.672604
229811_at	-	-2.24611	-1.5735	-0.672604
236777_at	LOC100129195	-2.24611	-1.5735	-0.672604
240655_at	-	-2.24611	-1.5735	-0.672604
1569065_s_at	C15orf62	-0.64084	0.031616	-0.672456
216141_at	-	-0.64084	0.031616	-0.672456
220459_at	MCM3AP-AS1	-0.64084	0.031616	-0.672456
242159_at	LOC100506684	-0.64084	0.031616	-0.672456
213793_s_at	HOMER1	0.693926	1.36627	-0.672342
1555475_x_at	TTLL3	-1.44435	-0.772027	-0.672318
214289_at	PSMB1	-1.44435	-0.772027	-0.672318
224069_x_at	P2RX2	-1.44435	-0.772027	-0.672318
232622_at	-	-1.44435	-0.772027	-0.672318
242489_at	-	-1.44435	-0.772027	-0.672318
229090_at	ZEB1-AS1	-0.0037487	0.668334	-0.672083
1561622_at	-	-1.98907	-1.31702	-0.672048
202363_at	SPOCK1	-1.98907	-1.31702	-0.672048
229978_at	SHISA9	-1.98907	-1.31702	-0.672048
231838_at	PABPC1L	-1.98907	-1.31702	-0.672048
233353_at	FER1L5	-1.98907	-1.31702	-0.672048
244548_at	-	-1.98907	-1.31702	-0.672048
234637_at	KRTAP4-5	-0.796298	-0.124397	-0.671901
232174_at	-	1.01864	1.68993	-0.671291
239516_at	-	2.23409	2.90488	-0.670793
206064_s_at	PPIL2	-1.20791	-0.537251	-0.670655
233009_at	-	-1.20791	-0.537251	-0.670655
240008_at	-	-1.20791	-0.537251	-0.670655
241603_at	ATP11A	-1.20791	-0.537251	-0.670655
241978_at	-	-1.20791	-0.537251	-0.670655
210737_at	TUB	-0.708642	-0.0384006	-0.670241
231403_at	TRIO	-0.708642	-0.0384006	-0.670241
233381_at	RUFY1	-0.708642	-0.0384006	-0.670241
234226_at	OPN4	-0.708642	-0.0384006	-0.670241
204972_at	OAS2	-2.02647	-1.35623	-0.670235
229143_at	CNOT3	-2.02647	-1.35623	-0.670235
1561400_at	-	-1.64109	-0.971078	-0.670013
212827_at	IGHM	-1.64109	-0.971078	-0.670013
217563_at	CLOCK	-1.64109	-0.971078	-0.670013
230173_at	TRIM4	-1.64109	-0.971078	-0.670013
239137_x_at	C6orf223	0.507599	1.17756	-0.669961
214225_at	PIN4	-0.358289	0.311205	-0.669494
232818_at	-	0.839298	1.50868	-0.669379
222200_s_at	BSDC1	0.524079	1.19299	-0.668907
225239_at	LOC100653017 /// MIR612 /// NEAT1	1.2393	1.90813	-0.668832
1553845_x_at	C10orf67	-0.231377	0.43744	-0.668817
209057_x_at	CDC5L	1.73314	2.40192	-0.668779
1561491_at	LOC283214	-2.28142	-1.61282	-0.668602
214640_at	UNC93A	-2.28142	-1.61282	-0.668602
214977_at	-	-2.28142	-1.61282	-0.668602
231936_at	HOXC9	-2.28142	-1.61282	-0.668602
234666_at	-	-2.28142	-1.61282	-0.668602
235813_at	-	-2.28142	-1.61282	-0.668602
206847_s_at	HOXA7	0.884672	1.55318	-0.668512
1557073_s_at	TTBK2	-0.1389	0.529421	-0.668321
229071_at	C17orf100	-0.1389	0.529421	-0.668321
1558323_at	TMEM72	-2.72499	-2.05669	-0.668298
1566163_at	-	-2.72499	-2.05669	-0.668298
237676_at	-	-2.72499	-2.05669	-0.668298
1561194_at	-	-1.60186	-0.934135	-0.667729
1561545_at	EPN2-AS1	-1.60186	-0.934135	-0.667729
1561723_at	-	-1.60186	-0.934135	-0.667729
215106_at	TTC22	-1.60186	-0.934135	-0.667729
217014_s_at	AZGP1 /// AZGP1P1	-1.60186	-0.934135	-0.667729
244763_at	MTRF1	-1.60186	-0.934135	-0.667729
228119_at	LRCH3	-0.558344	0.109379	-0.667723
233313_at	-	-0.558344	0.109379	-0.667723
1556766_at	ERICH1	-0.46361	0.203674	-0.667283
241734_at	SRFBP1	1.19367	1.86063	-0.666957
1558836_at	-	0.940989	1.60792	-0.666926
242735_x_at	ELF2	0.940989	1.60792	-0.666926
239923_at	-	0.340879	1.00769	-0.666811
221290_s_at	MUM1	1.80233	2.46892	-0.666591
204545_at	PEX6	-0.272718	0.393611	-0.666328
227883_at	CCDC71L	-0.272718	0.393611	-0.666328
242580_at	-	-0.272718	0.393611	-0.666328
1555433_at	SLC39A14	-2.55224	-1.88629	-0.665956
1557438_at	-	-2.55224	-1.88629	-0.665956
215457_at	-	-2.55224	-1.88629	-0.665956
233668_at	-	-2.55224	-1.88629	-0.665956
235891_at	DNM3OS /// MIR214 /// MIR3120	-2.55224	-1.88629	-0.665956
212935_at	MCF2L	-1.03495	-0.369241	-0.66571
216762_at	-	-1.03495	-0.369241	-0.66571
230697_at	BBS5	-1.03495	-0.369241	-0.66571
210279_at	GPR18	3.78341	4.44858	-0.665167
219413_at	ACBD4	-0.151839	0.513127	-0.664967
202996_at	POLD4	1.03598	1.70076	-0.664781
1559645_at	LINC00184	0.422254	1.08689	-0.664637
1568752_s_at	RGS13	2.72944	3.39406	-0.664619
1562856_at	-	-2.31638	-1.65204	-0.664342
208167_s_at	MMP16	-2.31638	-1.65204	-0.664342
233086_at	FAM209A	-2.31638	-1.65204	-0.664342
234608_at	LAMA3	-2.31638	-1.65204	-0.664342
1552399_a_at	BRF1	-1.16923	-0.505672	-0.663556
1560279_a_at	LOC221122	-1.16923	-0.505672	-0.663556
1562848_at	-	-1.16923	-0.505672	-0.663556
204239_s_at	NNAT	-1.16923	-0.505672	-0.663556
205632_s_at	PIP5K1B	-1.16923	-0.505672	-0.663556
217183_at	LDLR	-1.16923	-0.505672	-0.663556
218720_x_at	SEZ6L2	-1.16923	-0.505672	-0.663556
232279_at	PHF15	-1.16923	-0.505672	-0.663556
60815_at	POLR2J4	0.109529	0.772969	-0.66344
203937_s_at	TAF1C	0.0195873	0.682974	-0.663387
203416_at	CD53	-0.574831	0.0875783	-0.66241
204150_at	STAB1	-0.574831	0.0875783	-0.66241
204511_at	FARP2	-0.574831	0.0875783	-0.66241
231697_s_at	-	1.89077	2.55302	-0.662246
228340_at	TLE3	0.322157	0.984239	-0.662082
1566885_at	-	-0.904295	-0.242329	-0.661966
202928_s_at	PHF1	-0.904295	-0.242329	-0.661966
206474_at	CDK17	-0.904295	-0.242329	-0.661966
215233_at	JMJD6	-0.904295	-0.242329	-0.661966
232144_at	-	-0.904295	-0.242329	-0.661966
244179_x_at	GGT1 /// GGT2 /// GGT3P /// GGT8P	-0.904295	-0.242329	-0.661966
1556567_at	NAP1L4	1.14655	1.80817	-0.661619
201045_s_at	RAB6A	-0.417644	0.243702	-0.661346
1552839_at	FAM71D	-2.15588	-1.49472	-0.661163
238256_at	-	-2.15588	-1.49472	-0.661163
240334_at	-	-2.15588	-1.49472	-0.661163
242042_s_at	HOXD-AS1	-2.15588	-1.49472	-0.661163
244770_at	-	-2.15588	-1.49472	-0.661163
1569816_at	-	-1.24675	-0.585783	-0.660967
210322_x_at	UTY	-1.24675	-0.585783	-0.660967
210553_x_at	LOC100507472 /// PCSK6	-1.24675	-0.585783	-0.660967
215486_at	PRPS1L1	-1.24675	-0.585783	-0.660967
218969_at	PAM16	2.06701	2.72734	-0.660337
216178_x_at	ITGB1	-2.58442	-1.92444	-0.659975
1559817_at	LOC100288798	-0.674521	-0.0147004	-0.659821
220210_at	CHRNA10	-0.674521	-0.0147004	-0.659821
1552425_a_at	KLHL10	-1.34528	-0.685473	-0.65981
213109_at	TNIK	-1.34528	-0.685473	-0.65981
213217_at	ADCY2	-1.34528	-0.685473	-0.65981
216386_at	LOC220077	-1.34528	-0.685473	-0.65981
235270_at	ZNF397	-1.34528	-0.685473	-0.65981
236914_at	LOC100506790	-1.34528	-0.685473	-0.65981
1559094_at	FBXO9	0.0874958	0.747078	-0.659582
208496_x_at	HIST1H3A /// HIST1H3B /// HIST1H3C /// HIST1H3D /// HIST1H3E /// HIST1H3F /// HIST1H3G /// HIST1H3H /// HIST1H3I /// HIST1H3J	-0.329308	0.329927	-0.659235
231447_at	DZANK1-AS1	-0.0274489	0.631069	-0.658518
219075_at	YIPF2	-0.300785	0.357565	-0.65835
204133_at	RRP9	0.70842	1.36627	-0.657849
202287_s_at	TACSTD2	-2.19198	-1.53413	-0.657847
206496_at	FMO3	-2.19198	-1.53413	-0.657847
210354_at	IFNG	-2.19198	-1.53413	-0.657847
216720_at	CYP2U1	-2.19198	-1.53413	-0.657847
232304_at	PELI1	-2.19198	-1.53413	-0.657847
234043_at	-	-2.19198	-1.53413	-0.657847
235547_at	N4BP2L2	-2.19198	-1.53413	-0.657847
240880_at	-	-2.19198	-1.53413	-0.657847
233228_at	-	0.183861	0.841456	-0.657595
241715_x_at	ACPT	0.183861	0.841456	-0.657595
230229_at	DLG1	0.499288	1.15673	-0.657445
215413_at	EXOC7	-0.0037487	0.653543	-0.657292
1569905_at	HSD11B1L	-0.526299	0.130862	-0.657161
205318_at	KIF5A	-0.526299	0.130862	-0.657161
238869_at	-	-0.526299	0.130862	-0.657161
215318_at	MINOS1P1	-0.99739	-0.340259	-0.65713
238225_at	MIR146A	-0.99739	-0.340259	-0.65713
216769_x_at	-	-2.36862	-1.71152	-0.657104
230495_at	LOC150568	-2.36862	-1.71152	-0.657104
203763_at	DYNC2LI1	1.31228	1.96913	-0.656851
1553410_a_at	ABCC12	-1.87533	-1.21886	-0.656476
1562682_at	RORA	-1.87533	-1.21886	-0.656476
205698_s_at	MAP2K6	-1.87533	-1.21886	-0.656476
206666_at	GZMK	-1.87533	-1.21886	-0.656476
210593_at	KIAA0913 /// SAT1	-1.87533	-1.21886	-0.656476
1563802_at	LOC284551	-1.13074	-0.474561	-0.656181
223152_at	PPP1R12C	0.572419	1.22835	-0.655931
1556213_a_at	BTG3	-1.73954	-1.08374	-0.655801
231905_at	C20orf96	-1.73954	-1.08374	-0.655801
237702_at	RBM45	-1.73954	-1.08374	-0.655801
238345_at	SLC38A10	-1.73954	-1.08374	-0.655801
240217_s_at	-	-1.73954	-1.08374	-0.655801
210575_at	NUDC	-1.91349	-1.2577	-0.655789
226417_at	RHOB	-1.91349	-1.2577	-0.655789
231349_at	GPR150	-1.91349	-1.2577	-0.655789
243168_at	-	-1.91349	-1.2577	-0.655789
232716_at	-	-2.85832	-2.20293	-0.655392
223666_at	SNX5	2.07262	2.72734	-0.654724
214308_s_at	HGD	-1.70057	-1.0459	-0.654665
221116_at	-	-1.70057	-1.0459	-0.654665
224100_s_at	DPYSL5	-1.70057	-1.0459	-0.654665
227992_s_at	LINC00085	-1.70057	-1.0459	-0.654665
233042_at	-	-1.70057	-1.0459	-0.654665
1562048_at	LOC152225	-2.78505	-2.13042	-0.654627
210388_at	PLCB2	-1.30607	-0.651791	-0.654281
224425_x_at	ACTR3BP2	-1.30607	-0.651791	-0.654281
233263_at	-	-1.30607	-0.651791	-0.654281
240774_at	-	-1.30607	-0.651791	-0.654281
208456_s_at	RRAS2	1.1305	1.78461	-0.65411
230695_s_at	RSPH9	-2.61623	-1.96236	-0.653867
234096_at	-	-2.61623	-1.96236	-0.653867
230449_x_at	-	1.16768	1.82147	-0.653781
203309_s_at	HPS1	0.065201	0.718939	-0.653738
223078_s_at	TMOD3	0.826067	1.47962	-0.653554
1568634_a_at	LRRC66	-0.923183	-0.26971	-0.653474
215398_at	-	-0.923183	-0.26971	-0.653474
219171_s_at	ZNF236	-0.923183	-0.26971	-0.653474
222677_x_at	-	-0.923183	-0.26971	-0.653474
205574_x_at	BMP1	-1.66146	-1.00834	-0.653114
236854_at	LINC00494	-1.66146	-1.00834	-0.653114
1558230_at	SF3B2	-0.867925	-0.215387	-0.652538
242497_at	TRAFD1	-0.867925	-0.215387	-0.652538
1564662_at	ZNF852	-2.40275	-1.75049	-0.652261
211367_s_at	CASP1	-2.40275	-1.75049	-0.652261
220907_at	GPR110	-2.40275	-1.75049	-0.652261
233876_at	-	-2.40275	-1.75049	-0.652261
236599_at	-	-0.1389	0.513127	-0.652027
1558117_s_at	USP31	-1.42391	-0.772027	-0.651879
239049_at	-	-1.42391	-0.772027	-0.651879
1561481_at	-	-0.726266	-0.0746901	-0.651576
1568691_at	-	1.14655	1.79812	-0.651567
210486_at	ANKMY1	-0.358289	0.292238	-0.650527
239243_at	ZNF638	-0.358289	0.292238	-0.650527
1558365_at	LOC100652805 /// LOC100653302 /// PGK1	-2.04574	-1.39552	-0.650215
1560648_s_at	TSPYL1	-2.04574	-1.39552	-0.650215
206286_s_at	TDGF1 /// TDGF1P3	-2.04574	-1.39552	-0.650215
240085_at	-	-2.04574	-1.39552	-0.650215
241732_at	-	-2.04574	-1.39552	-0.650215
207006_s_at	CCDC106	0.588179	1.2383	-0.650118
208071_s_at	LAIR1	-0.0883943	0.561467	-0.649861
221410_x_at	PCDHB3	-0.0883943	0.561467	-0.649861
210458_s_at	TANK	0.386652	1.03648	-0.649826
1561082_at	NID1	-0.177925	0.471569	-0.649495
228047_at	SNORA72	-0.177925	0.471569	-0.649495
1556422_at	-	-0.64084	0.00863563	-0.649475
204277_s_at	TK2	-0.64084	0.00863563	-0.649475
227332_at	PXN-AS1	-0.64084	0.00863563	-0.649475
230166_at	KIAA1958	-0.64084	0.00863563	-0.649475
241976_at	TCEA3	-0.64084	0.00863563	-0.649475
1553111_a_at	KBTBD6	-0.0637384	0.585043	-0.648781
211807_x_at	PCDHGB5	-0.0637384	0.585043	-0.648781
[truncated: 52,614 more rows]
